# Supplementary material for: Differential C3NET reveals disease networks of direct physical interactions
Source: BMC Bioinformatics. 2011 Jul 21;12:296. doi: 10.1186/1471-2105-12-296 (PMC3156794; doi:10.1186/1471-2105-12-296)
Supplement: Additional file 2 — All the inferred differential and common networks. All the inferred interactions of difnets and common network in tab-delimited format. (.xls) with MI edge weight and rank information. [file 1471-2105-12-296-S2.XLS]

## Sheet: Tumor difnet
Gene1	Gene2	MI value	Index1!	Index2!	ContrlMIrateG1	ContrlRankG1	ContrlMIrateG2	ContrlRankG2
COL6A1	PAX8	1.33245	10664	223	0.513359	3060	0.466444	3459
TOMM20	RPL18	1.3071	5740	1412	0.503493	2597	0.453158	2065
CD72	HOXB6	1.21915	6976	633	0.549351	2598	0.447899	3626
ACHE	KLHL35	1.21729	4976	9645	0.449596	2432	0.399399	4419
CDH15	CYP19A1	1.21543	302	11695	0.460473	3085	0.392174	4759
GSTM5	FSHB	1.20899	296	1171	0.309198	3134	0.0950603	9001
P4HB	ACHE	1.20083	11434	4976	0.507582	4209	0.417292	3049
PRKCG	HMGA2	1.19724	5929	4791	0.585784	2107	0.495354	3013
ARID1A	JAKMIP1	1.18231	5092	1279	0.577208	2114	0.46067	3378
R3HDM2	TRIM28	1.1712	10679	3122	0.490467	3255	0.538307	2491
C18orf1	GSTA2	1.14893	9189	266	0.44448	3655	0.563283	2324
CRYAA	TGFB3	1.13699	3014	775	0.466983	2146	0.414153	4588
YY1	NCKAP1	1.12997	11605	3057	0.571417	2622	0.479372	3588
SLC7A2	KRT85	1.12688	7643	2105	0.566634	2370	0.533019	2594
TRIM15	MLANA	1.11624	6260	1705	0.586591	2515	0.542468	2968
MAGEA10	MAGI1	1.10509	5077	2055	0.509504	3109	0.302951	5324
HMG20B	CAMK2A	1.10509	10832	1632	0.48202	3320	0.552214	3052
CHRNA4	TLR6	1.09852	4069	3773	0.483872	3223	0.585279	2654
WT1AS	GUCA2A	1.09708	996	3647	0.575093	2636	0.480402	3718
NTRK1	SPINLW1	1.09564	938	7020	0.502583	2113	0.508611	3345
CACNA1G	ADCYAP1	1.09276	1779	6271	0.587535	2110	0.436108	3586
CD34	HOXD4	1.09134	8198	11185	0.567819	2730	0.379193	5006
AQP2	ABCC9	1.08426	9068	6765	0.504201	2714	0.348457	4567
PIK3R2	ULK2	1.08355	8348	5964	0.575649	2391	0.495804	2822
ATP8B3	SPINLW1	1.07867	3356	7020	0.495304	3829	0.385294	5181
BEAN	CYP4F12	1.07659	6610	5078	0.58015	2050	0.460021	3327
NKG7	LOC100288679	1.07041	6627	1254	0.510528	2713	0.36272	4922
LRRN2	GRIN2C	1.06229	8975	10846	0.453568	4260	0.385438	4359
RAB8A	FOXI1	1.05829	4930	1410	0.595809	2086	0.429567	3304
SLC2A1	BCL2	1.05829	9859	1113	0.572107	2548	0.564823	2401
QPRT	NSFL1C	1.05366	7458	3517	0.556477	2692	0.54468	2909
PDE4A	UTP3	1.053	10094	2862	0.402938	3965	0.300292	5536
MPP2	MR1	1.05234	4268	4048	0.553644	2132	0.494652	2830
BMP5	SLC22A6	1.05169	876	5779	0.0968639	3697	0.016905	10733
HLF	CRHR1	1.04712	9567	9996	0.539576	2230	0.577276	2431
FUT6	PON3	1.03748	5829	10737	0.392701	4028	0.58511	2052
ALCAM	PSMC3	1.03621	8097	11327	0.334093	6073	0.217342	7518
GLT25D2	CXCR2	1.03621	8945	36	0.255743	2143	0.0537904	9645
FGFR2	LLGL1	1.03558	148	2909	0.595527	2260	0.516065	2909
DNAJB6	RNH1	1.03495	10560	5729	0.590986	2156	0.555677	2159
REM1	TRIM10	1.03432	3661	5444	0.585609	2529	0.455309	3379
FOXO4	GLP1R	1.03432	5780	5934	0.522463	3499	0.514197	2140
GLI3	PPFIA4	1.03306	9715	7641	0.567699	2915	0.353117	5495
INPP4A	ALAS2	1.03243	3196	6788	0.58104	2833	0.541714	3286
SNX27	KRT33B	1.02992	2260	4181	0.55929	3019	0.488076	3869
CDC37	DSG1	1.02929	11246	8978	0.464725	2802	0.394669	4764
KCNQ3	NOS1	1.02804	5845	1013	0.526476	2641	0.482828	3297
AFF1	SH3BP1	1.0268	8476	3696	0.495395	3185	0.396157	4424
ARL3	EDA	1.02124	6070	6646	0.502627	2682	0.541477	2809
SLC34A1	PDE1B	1.01453	1256	8368	0.55183	2878	0.568665	2428
LDB3	SEMA4D	1.01393	4473	6787	0.591625	2079	0.415551	4158
GRIK1	PCBP3	1.01393	5417	9249	0.54386	2418	0.25652	6811
HABP2	PTPRS	1.00852	11464	252	0.433393	4034	0.443739	2318
ASGR2	GRIK2	1.00614	7286	8965	0.564713	2437	0.319763	5499
LRIG2	GREM1	1.00023	10645	9222	0.539642	2451	0.493314	3680
IGLV6-57	CCDC88C	0.996722	1269	4159	0.539513	2926	0.572659	2605
ZHX2	FAM168B	0.99614	10812	10836	0.496806	3648	0.373454	5254
ZNF167	MPP3	0.994398	4694	9073	0.585263	2344	0.578734	2892
SOCS7	AQP2	0.991509	6634	9068	0.501389	3717	0.406404	4531
GARS	KCNJ2	0.990359	6108	5887	0.484766	3845	0.375129	5123
RHO	GUK1	0.989784	2615	10848	0.414042	3972	0.297813	6536
PYY	UGT2B17	0.988638	5975	3345	0.458479	3216	0.446051	3671
TOP3A	DOK1	0.988066	10337	4056	0.484597	4084	0.453553	3288
CPA2	2011-09-01	0.985785	10092	2883	0.567142	2523	0.59777	2470
ZFHX2	CCNF	0.984082	1813	973	0.456707	3087	0.298461	6346
KLRC3	ELAVL2	0.983515	2069	5939	0.445673	4523	0.358641	5333
PFKFB3	HCRTR2	0.980131	6618	2785	0.486966	2305	0.395793	4649
OBSL1	PRRC1	0.972883	5345	8884	0.455091	4739	0.368583	5212
RAGE	TTR	0.97233	533	2039	0.474375	3729	0.536018	2504
RFX3	ADORA1	0.971778	1742	9756	0.561617	2464	0.504356	3988
AKAP9	MYO9B	0.971778	6032	9890	0.411964	5662	0.335121	5589
LYPD3	CDC25A	0.967384	10946	4995	0.485145	3065	0.310673	6423
DNM3	KCNJ2	0.965746	9060	5887	0.519779	2743	0.34089	5652
KHK	CYP2C18	0.964115	7101	483	0.566908	2120	0.593105	2155
SLC17A4	PVALB	0.961949	5109	7106	0.548889	2685	0.519092	3269
ENTPD3	EFNA3	0.96087	9349	4186	0.582044	2721	0.244665	6887
EML3	FGF18	0.960331	10176	10893	0.490811	3058	0.406909	4338
RPN1	CD1A	0.959793	3121	4530	0.534336	2181	0.491743	3301
CACNA1E	BCL2L11	0.957112	3304	2761	0.553686	2945	0.528022	2313
KCTD7	FCER2	0.957112	8878	4561	0.486415	4069	0.453539	3316
GARS	GPR107	0.956578	6107	6812	0.523825	3077	0.340147	5642
CLINT1	HSPA9	0.955511	9503	10818	0.507109	4021	0.597824	2579
KIAA0892	CYP11B2	0.954447	5601	2118	0.521417	2733	0.27065	6154
PRPS1L1	CALCA	0.953916	1364	5838	0.547125	3221	0.496972	3177
ASCL1	XRCC6	0.953916	9894	2059	0.493553	3597	0.326245	4610
SNTB1	DPEP1	0.952855	6581	6911	0.555456	2679	0.399681	4879
IFT27	FNTB	0.950742	5619	6984	0.542641	2465	0.526881	2457
SAG	COL1A1	0.948113	5224	5060	0.524815	2819	0.34554	5305
SEMA3F	SEMA4F	0.947066	5231	8966	0.537701	2444	0.456147	4302
ATP6V1F	AKR1A1	0.946543	6894	8231	0.56534	2079	0.459706	2910
PRICKLE3	RUSC2	0.946021	5947	4781	0.405116	4494	0.486702	3984
FBP2	NFKB2	0.944978	9652	9720	0.532696	3166	0.489307	3439
MYO1F	TSG101	0.943419	4723	486	0.447248	4441	0.495748	2685
FMNL1	NR4A1	0.942382	6607	2051	0.546951	2925	0.377189	5170
CSRP3	NFRKB	0.942382	7905	2903	0.494042	3165	0.507698	2791
HSPA1L	MYOZ3	0.942382	10001	10340	0.500982	2420	0.475768	3629
WNT11	COL1A1	0.941865	10740	5060	0.501966	3193	0.331063	5558
ZC3H14	YY1	0.941348	10200	11605	0.514691	3522	0.450962	4670
RARS	COX6B1	0.940316	11287	10213	0.597503	2215	0.297454	5096
GRM5	ATP2B2	0.939801	5011	6562	0.514728	3905	0.370874	4646
MYCBP2	ADRA1A	0.939286	9162	6235	0.562719	2144	0.528132	3107
CCR2	SERBP1	0.936722	9315	9795	0.554437	2091	0.261528	6701
GPR37L1	RPL11	0.936211	5127	1845	0.503336	3149	0.563623	2777
FSCN2	TCP10	0.934172	4107	3205	0.528587	3046	0.536473	2613
KLRC4	CYFIP1	0.934172	5117	6810	0.496046	2754	0.403784	5044
EDIL3	BID	0.932649	9280	2475	0.450139	3660	0.366764	5325
DPY19L2P2	FAT2	0.929115	4040	7675	0.535747	2431	0.434198	4385
RAD54L2	GFAP	0.925608	6644	9554	0.581985	2259	0.453726	4396
TTYH2	ITGAV	0.925608	11469	1082	0.539313	2867	0.372622	5443
PTGER3	CTRL	0.924113	2441	9573	0.573071	2689	0.444382	4360
RNASEH2B	NKG7	0.923616	5755	6627	0.391144	5157	0.41836	4544
MORC3	CDV3	0.923616	6357	10215	0.517463	2549	0.477862	3923
OXT	SYP	0.921632	2231	6687	0.465089	2700	0.450496	4449
MAT2A	CRABP1	0.92015	6843	11281	0.37829	5442	0.571491	2373
MRPS18B	POLD2	0.919165	2011	476	0.466503	3981	0.550349	3334
ADRA1A	CDC25A	0.918673	6236	4995	0.507587	2888	0.479733	3951
LOC91316	HCRTR2	0.918181	6065	2785	0.503014	3169	0.365884	5056
RRBP1	SRPR	0.9172	2919	6202	0.42536	4467	0.394406	3900
CD40	POP1	0.915244	4741	7973	0.578426	2184	0.439603	3695
REEP5	AGGF1	0.91427	258	4658	0.446117	2014	0.513791	2377
LOC100131825	WASF2	0.91427	8704	4717	0.580172	2461	0.468787	4048
SCGB1D1	NCKIPSD	0.913297	1463	1796	0.512391	3133	0.311302	5379
ANXA13	CRHR2	0.911842	2098	3606	0.580444	2558	0.351319	4643
OR2B6	MPP2	0.911358	2784	4267	0.54746	2533	0.484763	3127
CASQ2	COPE	0.910391	6031	8102	0.545095	3467	0.416271	4172
SNAP25	TMPRSS6	0.908945	7944	3716	0.488271	3578	0.277683	6694
KYNU	ZNF473	0.907504	7952	6042	0.532728	2358	0.269949	6278
EMX1	GNG7	0.907024	2760	9270	0.523308	2371	0.340362	6097
IRF8	TCP10	0.906067	2667	3205	0.37284	5337	0.277151	6795
NECAB2	HTR6	0.905111	2762	2640	0.296357	6407	0.246295	6227
E2F1	2007-03-01	0.904634	327	4859	0.548928	2669	0.484504	3114
SLC11A1	DOC2A	0.904158	8053	6258	0.564889	2361	0.45824	4164
ZG16	GPLD1	0.904158	8299	11647	0.599654	3212	0.427771	4171
PLEKHB1	CACNB1	0.903682	2815	6084	0.572171	2803	0.441436	3951
EDA	ATP6V1G2	0.903682	6645	2749	0.507422	3449	0.474702	3341
GNAT1	CRYAA	0.903207	3719	3014	0.463817	4044	0.430727	2859
GAK	KCNC4	0.903207	9593	8620	0.48429	3072	0.429328	5122
CYP1A1	CYP2C18	0.901783	28	483	0.510964	2482	0.512539	3495
ADCY8	TTLL4	0.901783	5788	2424	0.519279	3669	0.310457	5173
PRUNE	GDE1	0.900837	6760	10730	0.250449	7244	0.370616	5511
CGGBP1	C6	0.900837	8148	11003	0.55916	2648	0.517292	2373
ABI1	LAMA1	0.900364	8371	11451	0.541815	3301	0.467131	4271
NCK2	C6	0.899892	2725	11003	0.407002	4437	0.446325	3656
EDDM3A	HBBP1	0.89895	3170	5481	0.430761	4165	0.288603	6450
ALX1	PAK3	0.898479	3220	2786	0.483729	3739	0.577982	2249
KLHL4	GUCY2F	0.897539	6221	8619	0.569521	2440	0.556425	3020
HNF4A	CR1	0.896602	6242	5454	0.421655	4329	0.494598	3915
HTR4	SCYL3	0.896134	4090	4360	0.525953	3432	0.450523	3252
HOXB7	C18orf25	0.894732	7111	5830	0.44449	2724	0.394543	5008
NMNAT2	LOC399904	0.894266	1887	9627	0.583465	2057	0.534778	2212
EDN3	DGCR5	0.8938	7350	6575	0.335651	4389	0.123102	8836
CDC6	ESR1	0.891942	545	939	0.550115	3075	0.48755	3497
LAMP2	KLK6	0.891942	7864	7049	0.58354	2234	0.330689	5424
DMP1	COL14A1	0.890553	3680	4012	0.402576	4961	0.276182	6652
B4GALT1	ARHGEF11	0.888709	2519	8699	0.575175	3105	0.453951	4538
TNFRSF11A	EMX1	0.88733	2237	2758	0.49917	2525	0.450499	3621
NCBP2	DDX3Y	0.884129	2536	7820	0.502442	4013	0.301898	6098
NXPH2	PDPN	0.884129	3194	1467	0.558704	3496	0.504842	3969
ITGB4	DUX1	0.882764	8197	1271	0.503302	2329	0.298335	6043
CDHR1	FASLG	0.881403	7343	896	0.481388	3930	0.590867	3131
TLX2	CNOT8	0.881403	9909	10674	0.528478	2309	0.435381	3996
USP10	HSD3B2	0.88095	7176	3655	0.494673	2411	0.393072	4414
RAB11B	RHOA	0.880498	4099	400	0.421623	4406	0.290881	6139
HYAL3	FMO1	0.879595	5124	1625	0.438037	4486	0.461222	4472
BPHL	SOAT2	0.879144	10248	2618	0.440766	4254	0.478435	2280
POM121L2	GJC2	0.878243	1578	8901	0.533401	3195	0.477409	3171
FZR1	BCL3	0.877794	10928	839	0.450325	3246	0.276482	6431
SLITRK3	LAMP2	0.877345	4047	7864	0.389452	5346	0.480601	4143
RRN3P1	SPINK2	0.876896	4566	10403	0.472637	3457	0.412688	4896
KLK8	TNFRSF10C	0.874659	6637	4111	0.581412	2021	0.352307	4939
JRK	POM121L2	0.873768	7356	1577	0.476358	3474	0.405486	5068
CLCN2	CRHR1	0.872434	9545	9996	0.564837	2470	0.416482	4912
ASB9	PZP	0.87199	8326	4253	0.526702	2884	0.487881	3161
PRODH	PDE1B	0.871103	9418	8368	0.507793	2716	0.538319	2873
PSMA7	PTGER3	0.870219	3146	2441	0.508493	3127	0.555994	2979
LEP	EPB42	0.869777	5455	6383	0.527265	3169	0.417345	4660
LDLR	ERCC4	0.869336	1417	842	0.512245	2723	0.342827	4861
PDE5A	SLMO1	0.868895	4555	3186	0.592637	2119	0.29249	5847
ACAA1	ACLY	0.868455	9771	10220	0.245291	3036	0.16135	8024
RYBP	METTL1	0.868015	7225	5550	0.522799	2081	0.508185	2434
DHRS7	LAGE3	0.867575	9198	10229	0.396971	5115	0.418653	3980
SLC16A6	MAL	0.865384	9223	7531	0.233111	7475	0.329606	4502
UAP1	GLOD4	0.865384	10568	8120	0.507808	3273	0.307096	6603
SLC5A2	GBA	0.865384	10624	2384	0.502234	2593	0.501214	3457
MAGEB1	SIPA1L1	0.864947	3623	10147	0.522226	3815	0.453824	4076
PCYT1B	SCNN1G	0.864947	5132	3190	0.444563	2401	0.328941	5874
KCNH1	RUSC2	0.864511	2797	4781	0.534126	3248	0.537982	3195
DUSP1	GLP1R	0.863204	6	5934	0.416422	2769	0.369335	4854
ABCB11	FBL	0.862769	1302	2585	0.477252	3637	0.346509	4327
RHBDL1	RAP1GAP	0.862334	2750	2791	0.497324	2243	0.44795	3984
GALNTL4	PSD	0.8619	1286	7647	0.462682	3001	0.537985	2987
KCNE1	SIT1	0.860168	2253	10067	0.541485	2310	0.562958	2369
PITRM1	ATP6AP1	0.858443	4446	5333	0.559868	2539	0.485197	2053
RIMS1	CD79A	0.855012	1458	7498	0.523852	2911	0.364991	5432
TUBB4	TK1	0.853732	8151	10713	0.535288	2545	0.420701	3602
HIPK2	DSCR4	0.853306	7338	2675	0.55215	2278	0.533553	3297
GRLF1	SF1	0.852456	4331	5028	0.512345	3650	0.507997	4024
KIAA0125	EPB41L1	0.851607	3216	3575	0.585168	2431	0.499589	2618
PTPRD	PAPSS2	0.850337	262	5775	0.293035	5640	0.515805	3530
APEX2	PCBP1	0.849914	4965	3929	0.569643	2188	0.38803	4826
REEP2	PTGER3	0.849492	9010	2441	0.520396	3666	0.310852	6661
DYNLT3	PSMA4	0.848228	6432	455	0.511462	2869	0.339893	4458
DSCAM	PI15	0.846128	6219	1264	0.300721	6297	0.329791	4276
GRAP	RASGRF1	0.845292	3280	1739	0.548497	2911	0.469897	3639
DHCR24	CASQ2	0.844874	6181	6031	0.413033	2258	0.565333	3163
CDC123	YY1	0.844874	7600	11605	0.519556	3445	0.354586	6064
MAPKAPK2	OCM2	0.844456	442	399	0.340924	6372	0.459289	3271
NBN	AP3S1	0.844456	4744	7553	0.485927	3626	0.432017	4506
STX10	HSPB3	0.844039	5560	11267	0.509732	3566	0.588045	2513
TEF	GJA8	0.843622	2250	1601	0.368045	5174	0.385146	4792
PPM1A	XRCC5	0.842374	11573	11319	0.37638	4213	0.234013	7315
ZKSCAN4	MYH2	0.841959	9339	8538	0.541413	3081	0.2975	5383
DOC2B	TCP10	0.841544	2183	3205	0.517741	3123	0.512184	3051
PRKAB2	GNAO1	0.841544	6226	4305	0.599983	2330	0.514485	3717
POLR2E	ZNF169	0.841544	10646	3251	0.486256	2697	0.252131	7057
CEP250	PAIP2B	0.84113	4797	8922	0.347795	5041	0.450845	4622
GRM3	SKI	0.84113	9305	10809	0.497507	2939	0.421376	4500
IGFBP1	SRSF9	0.840302	237	2327	0.562278	2652	0.448269	4081
MAGEB4	CR1	0.840302	1439	5454	0.325011	6552	0.442854	4761
TGFB3	PTPRJ	0.839889	774	9927	0.598857	2468	0.594389	2681
THRB	BID	0.839476	431	2475	0.545594	2541	0.428495	4378
LHX2	PCDHGB4	0.839476	9881	726	0.542714	2557	0.506393	3508
COL13A1	P2RX1	0.839063	8393	3223	0.026866	7069	0.0142302	10835
C22orf24	CD6	0.837828	1816	10013	0.558891	2921	0.499221	2160
E2F4	GNS	0.836596	740	9786	0.545567	2890	0.543248	2971
SCNN1B	CD33	0.836596	9071	6315	0.586538	2377	0.561034	2733
APOM	SPTB	0.835777	7407	10291	0.575641	2565	0.376347	5624
LOC644761	FGF2	0.835777	9975	11100	0.366655	5917	0.355828	6058
UBE2D2	AZIN1	0.834551	8158	3068	0.513168	2640	0.550442	3129
ARHGEF2	IL1RN	0.833735	9474	7096	0.364207	4445	0.28569	6144
BHMT	NGFR	0.833328	7087	710	0.480903	3151	0.480903	4284
NFATC4	ITGA9	0.832921	1190	515	0.547412	3099	0.42122	4390
GNPAT	FAM161A	0.832921	8808	3338	0.414817	2052	0.207236	7884
RBM9	ZNF507	0.832514	9621	4567	0.541014	3730	0.360271	5527
RAD52	CD164	0.832108	945	4426	0.576542	2749	0.413626	4402
AMIGO2	BAI1	0.830487	2651	5456	0.500205	4014	0.300483	5434
UBE3A	RBM39	0.829679	198	9112	0.465302	4084	0.550982	2417
EWSR1	ADH1A	0.829275	11169	4249	0.44235	2427	0.246355	7257
UTP3	RPL36AL	0.828469	2861	9237	0.553147	2411	0.293574	5274
EPHB2	SVEP1	0.827664	10980	8237	0.558858	2982	0.554058	2410
ST3GAL4	MUC6	0.82646	6427	7689	0.521026	3195	0.428706	3986
SIGLEC6	LOC157562	0.826059	4104	9003	0.51656	3912	0.228316	7035
SLA	IL1RN	0.822866	429	7096	0.446539	4603	0.381175	4175
KIFC3	ITGA9	0.822866	3916	515	0.537739	2440	0.456542	3823
ASB4	HTR4	0.822469	2716	4088	0.574	3128	0.360584	5392
CD44	STATH	0.822072	1466	9069	0.580297	2189	0.56403	2785
AGTR2	CDX2	0.822072	3189	9747	0.565111	2703	0.36859	5388
HTR1B	GNG7	0.821278	11496	9270	0.485737	3564	0.526948	3207
ABI2	RNF160	0.820882	365	8447	0.531728	2297	0.454546	4096
DEFA6	IRAK1	0.820091	4234	106	0.382578	5537	0.42231	5159
C19orf29	GFAP	0.819696	2646	9554	0.424721	3593	0.426657	4762
MAS1	SKP2	0.818513	1414	990	0.522209	3190	0.452413	4206
KCNS1	LSM4	0.818513	9231	2314	0.528419	2207	0.300222	6130
PI3	SYK	0.818513	10778	667	0.582035	2269	0.580274	2379
TOP1	TARS	0.817333	34	7934	0.407856	4829	0.331998	6180
ADH6	RHO	0.817333	3207	2615	0.22224	7625	0.280913	6494
PHIP	P4HB	0.814983	7822	11434	0.520661	2027	0.520333	4028
RAB35	MAPK8	0.814202	5094	3659	0.559439	2604	0.507234	3243
DDX51	LAMP2	0.814202	7302	7864	0.393669	5780	0.338243	6385
SSTR5	PML	0.813033	11499	11302	0.480648	4013	0.529395	3089
ABCF2	SLC19A2	0.811868	1695	4839	0.576278	2401	0.388764	4613
MDM2	ABR	0.811868	7969	8495	0.420883	4950	0.51449	2001
CCNA2	FGFR2	0.81148	992	148	0.514923	2122	0.585491	2417
PTPN3	COL6A1	0.811093	463	10664	0.52997	3502	0.483585	3608
GCGR	ADRA1D	0.809932	2621	6247	0.442119	3089	0.24043	7031
SFPQ	GYPE	0.809932	5766	10357	0.534476	2888	0.156479	7717
FMR1	ATP13A3	0.809546	7474	4462	0.563549	2846	0.465705	3665
LLGL1	LAMA1	0.80916	2908	11451	0.515112	2384	0.391638	5373
MAP1B	PRRC1	0.80916	8926	8884	0.555521	2865	0.502176	3110
CSN1S1	CA1	0.808775	4178	8662	0.598744	2134	0.444407	3580
LYL1	RSU1	0.80839	9347	2299	0.441259	2870	0.325612	4878
HNRNPUL1	GYPB	0.80762	9482	10358	0.556198	2715	0.269563	6929
ITGAV	PYGM	0.807236	8508	9433	0.509921	2475	0.56613	2028
LMNB1	DNAJA3	0.804938	7465	6067	0.483477	3962	0.382684	4817
GTPBP1	CACNB1	0.804175	10584	6084	0.465583	4216	0.243541	7058
C4BPA	KIF14	0.803794	10441	4176	0.479471	3776	0.334957	5850
TSFM	ATXN7L3B	0.803794	10886	8867	0.590722	2358	0.318394	6011
IQSEC3	TLX1	0.803413	3875	11295	0.59454	2625	0.487282	2718
TACR3	FOXO4	0.802272	2205	5780	0.464602	4019	0.442529	4756
STAT5A	CD80	0.802272	9811	4614	0.522949	3021	0.423204	4648
GLRA3	SLITRK3	0.801893	5958	4047	0.491187	3115	0.543042	2755
MDM4	SEMA7A	0.801135	984	10655	0.500036	3719	0.480803	3673
PRKCA	IFI6	0.799245	2085	3494	0.327508	5933	0.207924	7798
FGF5	SF1	0.798491	772	5028	0.373879	5514	0.426667	5242
CD84	FPR2	0.798115	7342	6601	0.397171	5075	0.27746	5052
MYST2	SLC12A4	0.797739	3857	8079	0.505132	2296	0.230799	7021
PTGER4	SRSF2	0.795864	3435	5657	0.400672	5616	0.498718	2046
NAA10	CLDN3	0.79549	1691	3562	0.254657	6907	0.342308	5099
LNPEP	CRHR1	0.795116	5009	9996	0.570138	2409	0.411347	4982
LIPF	PMS2L5	0.794742	4983	804	0.501483	4047	0.352236	5403
USP6	DYRK1A	0.794369	1394	520	0.596513	2222	0.50553	3691
ATP1B2	NFE2L2	0.794369	3753	11569	0.53701	2636	0.460517	4610
RALB	CD164	0.793624	2523	4426	0.47038	3185	0.229024	7201
ACTN2	TBX5	0.793252	7909	465	0.530268	3394	0.555681	3204
ASCL1	PSMD11	0.793252	9895	196	0.259836	6699	0.375294	3981
ADAM9	ZC3H14	0.791766	4367	10200	0.439755	4386	0.378943	5807
LRP8	PDHA2	0.791395	2163	2735	0.458443	2695	0.467544	4053
ELANE	NPPA	0.790655	6602	6186	0.567518	2168	0.272436	6807
AKT2	ZNF451	0.790285	1071	10153	0.433603	3934	0.446395	3867
NFATC4	HSPA9	0.789915	6870	10818	0.336035	4153	0.349742	6292
FZD9	HSPB3	0.789546	3263	11267	0.497452	2413	0.359806	6031
HES2	MLF1	0.789178	5890	2849	0.54809	3276	0.423419	4731
ACD	P2RX3	0.788073	6749	1566	0.581433	2542	0.372795	5091
FAF2	RHEB	0.786971	6539	9972	0.454737	3219	0.199734	7864
HSPA13	UNC50	0.786238	8129	8854	0.537144	2239	0.389251	5588
GRAP2	HCG9	0.785141	8317	2076	0.48506	3990	0.470985	3206
MAP3K1	KIAA1012	0.784776	2731	5551	0.381942	3794	0.386219	5039
BRCA1	CCND2	0.783682	3392	1029	0.59013	2309	0.387298	4889
CLCA2	ARHGEF11	0.783318	9713	8699	0.435301	4935	0.273668	7023
LYZL6	S100G	0.782591	6591	4224	0.521884	2881	0.494117	3616
TNNC1	RUSC2	0.782591	8522	4781	0.354768	6037	0.239852	7571
SLC9A3	SLC22A14	0.781141	2706	5937	0.437678	3691	0.33783	5966
ZIC2	RRH	0.779695	5136	1313	0.511053	2608	0.338263	5390
ARL3	DNA2	0.779695	11038	8333	0.557932	2483	0.376101	3323
NMB	TOP3A	0.779334	10031	10337	0.527916	3545	0.420454	5034
AKT2	LRIG2	0.778974	1072	10645	0.545619	2945	0.442853	4022
APLP1	ATP8B3	0.778974	5691	3356	0.584161	2782	0.463846	4396
HOXD9	GFAP	0.778974	10712	9554	0.570824	2968	0.499026	3733
GJC1	GML	0.778614	2756	7383	0.472288	3668	0.359666	5708
KCNQ2	DLEC1	0.778614	5609	5478	0.477117	3318	0.313211	6082
SCAND2	IL1RL1	0.776818	5039	9681	0.592299	2357	0.362357	4995
CDH13	RSRC2	0.776818	11223	7583	0.526557	3816	0.344284	5772
APC	IGHG1	0.775743	959	3736	0.501004	3103	0.495896	3436
PNPLA2	SLC25A42	0.775386	9235	9260	0.58097	2390	0.457026	4690
CDH18	GPR3	0.773603	780	1228	0.532314	3451	0.334513	5622
ATP8A1	RARG	0.771473	2970	598	0.249735	2771	0.161284	8202
GPSM3	RFX2	0.770765	8487	4643	0.471544	4402	0.393192	5294
MOCS1	POU3F4	0.770765	9326	2645	0.526934	3131	0.525763	2557
TYRP1	R3HDM2	0.769706	6422	10679	0.446069	3951	0.470608	3595
SOX2	ATP11A	0.769353	2820	10801	0.487514	2382	0.367703	5167
CSHL1	ENSA	0.769001	11448	8454	0.563308	2557	0.412686	4962
LOC100289632	FGFR1	0.766893	2897	5710	0.592286	2049	0.379359	4884
AVP	AANAT	0.766542	3673	5871	0.530885	2100	0.289313	5978
COPS3	PBX1	0.764446	4939	1860	0.359616	5443	0.258266	7251
CYP2C8	INPP4A	0.763749	179	3196	0.526482	3282	0.539858	3506
C11orf9	IFT27	0.763402	3029	5619	0.546482	2878	0.447803	3957
POLD3	PHB2	0.763402	7139	6865	0.569321	3068	0.42488	2741
USP6NL	KIAA0509	0.763054	4205	2793	0.555512	3051	0.456399	3000
SIK3	MSC	0.76236	4416	5542	0.334746	6122	0.355301	5569
FETUB	TNFRSF25	0.762013	2372	336	0.538039	3231	0.436203	4580
NECAB3	ADAM12	0.760974	8897	8220	0.478673	4530	0.534359	2747
AQP4	CSF3R	0.760629	10135	11331	0.540505	2849	0.446641	4263
HK2	TARS	0.760629	10297	7934	0.377318	5773	0.480441	3880
MAP2	FOSL1	0.760283	5010	2057	0.589616	2805	0.244034	7019
INPP5A	PITPNA	0.760283	10604	4890	0.510526	2101	0.40722	5145
PLA2R1	RTN4	0.759938	5048	1403	0.456176	3898	0.388498	5162
LIF	TOP3A	0.759938	11183	31	0.566561	2345	0.572517	2884
NFASC	GBA	0.759593	4701	2384	0.597648	2388	0.525455	3064
GLI1	PRB1	0.758216	3168	6289	0.48793	4193	0.392484	4557
TRRAP	GOLGA3	0.757187	3473	4466	0.54335	2720	0.578611	2548
CDC42	PCDHGB4	0.756844	11671	726	0.578127	2379	0.517631	3334
LEPR	CTNNA1	0.755476	3891	1140	0.512331	3114	0.452708	4063
GPR109B	TRIM16	0.755135	4553	8331	0.363873	5628	0.363873	5347
HOXD4	FSCN2	0.755135	11186	4107	0.405	4371	0.414985	4992
MOS	HOXB7	0.754793	178	7111	0.44197	4774	0.377847	4142
GPT	PTGIR	0.754453	4053	11480	0.518558	3530	0.534958	2045
TM7SF2	FBXL7	0.753772	5194	6710	0.276184	3291	0.327585	5117
PSME4	SAT1	0.753772	6486	3928	0.542117	2136	0.278115	6422
OCLN	C11orf80	0.753092	7984	11098	0.490265	3745	0.364794	5580
FAM161A	HMHB1	0.752752	3336	1307	0.474221	3515	0.219085	7519
CEBPE	WNT8B	0.752752	2807	1594	0.378697	4871	0.241607	7010
NRGN	MYOG	0.752752	3583	2174	0.42352	3612	0.141562	8028
NTRK2	KSR1	0.752074	5588	754	0.494246	4006	0.421314	4374
ARFGEF1	DOHH	0.750721	7773	2887	0.507699	2238	0.338996	5759
SCN7A	REN	0.749709	2209	9044	0.58509	2316	0.459521	3622
TNFRSF9	ERCC2	0.749035	1406	2162	0.475463	4064	0.303536	5812
NR4A3	RGS12	0.749035	10005	2334	0.422529	5599	0.270076	6459
RPS26	NEFM	0.748699	6882	2270	0.500481	3725	0.41894	4936
DNAJC4	FOXD1	0.748699	9946	2912	0.273139	7009	0.51485	3850
ZNF259P1	CEP164	0.747356	1480	3367	0.540219	3065	0.265648	5753
TNFSF14	ARHGAP6	0.747356	1573	2222	0.5567	2419	0.456632	3931
STAR	HLF	0.746351	3966	9567	0.542874	2833	0.415378	4478
MECOM	GZMH	0.746017	2164	2141	0.528361	3162	0.391922	5033
ABCD1	ARC	0.746017	3283	5846	0.5382	2469	0.441386	3038
ARHGEF15	MYB	0.746017	7705	477	0.5044	3574	0.39253	5212
IRF5	CCR2	0.746017	11219	9315	0.287779	7141	0.325482	6245
ATXN2L	BRD3	0.745683	4424	7428	0.489352	2955	0.355206	4918
AASS	SPC25	0.745683	5431	8385	0.526855	2964	0.209144	7267
ACTN4	XPO7	0.745349	11050	10165	0.502469	2290	0.373546	4527
NCOR2	DDX1	0.745016	8775	7156	0.491075	2392	0.570804	3254
ITPKA	P2RX3	0.744682	194	1566	0.453203	3490	0.397559	4641
CACNA1E	BRD8	0.744682	3303	2408	0.456747	4664	0.512972	3534
BPY2	ZIC2	0.744349	1316	5136	0.574449	2428	0.354175	5484
NLRP1	PHB2	0.744349	6633	6865	0.493536	2440	0.292275	5544
LOC728361	GUCY2F	0.744017	1596	9255	0.41097	4403	0.452384	4396
C14orf132	SORT1	0.744017	11130	8933	0.18031	2072	0.0570567	9978
LOC100293532	PDE1C	0.743684	1427	2179	0.490601	4045	0.366248	4659
MPV17	PSEN1	0.743684	6686	11373	0.58012	2157	0.475509	3715
GTF2H3	INHBB	0.74302	10098	8005	0.532761	2337	0.538635	2833
POLA2	SULT4A1	0.742688	816	10265	0.560752	3520	0.44012	4841
CRTC1	ARID3A	0.742356	6048	5473	0.360991	4512	0.353229	5812
EEF1DP3	ARVCF	0.742025	3699	2452	0.573766	2368	0.437231	4552
ZNF101	USP7	0.742025	5931	7165	0.471737	4612	0.248322	6929
SLC10A1	ADRA1A	0.741694	3685	6235	0.59968	2223	0.540548	2905
MRPL49	AHSA1	0.739055	6461	10312	0.480483	2740	0.1916	7736
DHRS12	CDC25A	0.738726	10451	4995	0.572581	2336	0.367022	5644
ALDH9A1	CRYBB3	0.738398	3556	1787	0.434206	2683	0.564315	2717
MAPK6	ANP32A	0.737741	6437	6543	0.394701	2007	0.119926	8745
NUP133	KIAA1033	0.736105	8806	10954	0.561848	2212	0.216368	7872
ATP5B	HPCA	0.735452	10670	10907	0.504382	3269	0.442717	4568
RCC1	NFE2L1	0.7348	201	7901	0.383737	5260	0.364472	4222
ATP6V1B1	SRSF11	0.734475	2685	1974	0.475882	4274	0.30792	6201
BDKRB1	SFTPD	0.734475	3235	1598	0.525202	2622	0.26803	6315
ZPBP	NHLH2	0.734475	3703	5865	0.430017	4964	0.421994	4641
USP1	IK	0.734149	4006	1160	0.482279	3731	0.367829	5869
WISP3	SLC16A5	0.733499	2132	10335	0.526049	2423	0.36808	5597
KPNA2	NCAM1	0.733499	9763	577	0.3255	6666	0.151091	8659
HS6ST1	IL13	0.733175	9290	11235	0.515543	3633	0.32871	5673
FCGBP	EIF4B	0.73285	8456	8547	0.469343	2322	0.177098	7629
ANP32E	TUB	0.73285	9705	4212	0.516396	2728	0.396117	4471
DARS	EIF4B	0.732202	2368	8547	0.526191	3072	0.261542	6093
ELAVL4	SPINLW1	0.732202	9736	7020	0.428604	4873	0.214649	7595
KIAA1539	ADAM12	0.730909	3504	8220	0.464094	2405	0.534575	2740
NEUROG3	CENPE	0.728014	1500	6678	0.490367	4075	0.396624	4970
FMO6P	CADM3	0.727693	2158	8705	0.569148	3041	0.349813	4727
CLEC11A	H3F3B	0.727373	6653	1381	0.516379	2566	0.153839	8271
SIKE1	RASGRF1	0.727373	10231	969	0.53195	2792	0.493493	3976
LOC100129973	FUT3	0.726414	3240	7955	0.439114	3942	0.479072	2903
MAP3K10	DOC2A	0.726414	5818	6258	0.561745	2339	0.490709	3594
THUMPD1	ELL	0.725138	10209	9420	0.444796	3627	0.413341	4523
ODZ4	CACNA1G	0.724819	5622	1779	0.55413	3375	0.457553	4323
EAPP	SDHB	0.724819	6818	5314	0.558359	2728	0.468551	3827
TLL2	PRKG1	0.724501	5881	5799	0.389382	5567	0.502747	3490
ECM1	TRA2B	0.724501	7093	417	0.385587	3809	0.10761	8965
BFSP1	UGT2B17	0.721964	2721	3345	0.433688	4495	0.291925	6202
FBXO7	CCT7	0.721964	4927	8172	0.51161	2661	0.200554	7571
CHPF	HMG20B	0.721648	2320	10833	0.459251	3638	0.308904	4839
STAT5B	ARCN1	0.721332	11213	3993	0.228937	2028	0.266529	6689
EXTL1	PCDHB17	0.720386	7616	172	0.508884	3445	0.478537	4152
CAMSAP1	TSHR	0.720386	10254	4133	0.464134	3660	0.579198	2597
RNFT2	VAC14	0.719756	10260	11547	0.557253	2479	0.46401	3304
NKX2-1	IL13	0.719442	313	11235	0.599465	2033	0.456944	3617
ZC3H14	YBX1	0.718813	10201	2116	0.592458	2402	0.440602	4177
RER1	SMAD3	0.718813	10856	459	0.435571	4563	0.337658	6748
PRSS12	GREM1	0.71756	3872	8876	0.5499	3510	0.474244	3946
C14orf79	VDR	0.717247	4787	418	0.575972	2457	0.401814	4661
GRM5	FZR1	0.716934	7063	9236	0.55622	2682	0.460815	3596
MAP2K7	IFNW1	0.716934	10757	3622	0.341863	5454	0.271403	7020
HTR2B	MAGEA4	0.716622	5787	5841	0.503146	3186	0.32126	5891
KYNU	LOC730101	0.716622	10016	7033	0.552208	2287	0.545889	2770
PRPF40A	PPM1A	0.715997	7001	11573	0.286175	5119	0.183801	7758
XYLB	RAD23A	0.715686	1592	10525	0.349957	5204	0.295387	6624
VEGFB	FAM50A	0.715374	6771	8054	0.364729	4596	0.550111	2005
SOCS6	PYY	0.715374	9335	5975	0.577095	2542	0.48963	2564
SST	MAPK14	0.715063	7273	708	0.499959	3320	0.326984	5666
PCNA	VAMP7	0.71413	930	4359	0.377951	4527	0.443917	2317
FOXG1	PKMYT1	0.71382	1758	11221	0.571003	2427	0.402747	4408
PARK2	ATP2B1	0.71382	2740	7154	0.132336	8904	0.32992	2119
TNNT3	SYDE1	0.71382	5638	2634	0.583357	2145	0.524593	2597
FRG1	UROD	0.71351	8370	7160	0.332788	6415	0.383666	4336
TFAP2A	TTC15	0.7132	1950	8623	0.446509	5266	0.272709	7204
MFAP5	IARS	0.7132	6039	10168	0.525949	2493	0.481328	3833
IGSF1	GBX2	0.71289	3864	3359	0.22277	2653	0.0756747	9469
MYL4	HMX1	0.71289	9438	8931	0.491856	3427	0.338683	6148
KLF1	MUC6	0.71258	787	7689	0.451383	4529	0.432028	3920
WDTC1	FOXO4	0.711962	10170	5780	0.409501	4483	0.465002	4399
CELSR3	WWP2	0.711653	9396	3307	0.545675	2522	0.484908	3400
SF1	SMPD1	0.710728	5027	2328	0.503955	4121	0.461991	3604
KCNH2	RYR3	0.710728	7697	10360	0.361946	2090	0.118515	8813
TRAF1	TRANK1	0.70919	11565	2413	0.0155242	10627	0.0291104	9317
BANF1	CLNS1A	0.708883	8116	8183	0.449578	3403	0.359872	5762
SDC3	GOT2	0.708577	1889	10108	0.294915	3294	0.0998382	9170
KLRG1	FDX1	0.70827	4574	6404	0.417602	5234	0.444642	3981
PRKAR2A	SRSF2	0.70827	8354	5657	0.371939	5774	0.421599	3858
SLC5A3	ALOX12B	0.70827	10154	2747	0.599985	2072	0.454601	4145
CHM	UNC93A	0.707658	2608	8639	0.443199	4327	0.468348	4634
ITGB3	LHX1	0.707046	11568	1232	0.365864	5765	0.319002	6113
CDH13	PRKCA	0.706436	1127	9912	0.42919	5301	0.513116	2008
S100A12	UBQLN2	0.706131	8329	4431	0.478121	3589	0.339957	6154
SERPINA2	DAZL	0.705826	1771	3624	0.539363	2459	0.426242	4865
VAMP4	RBM6	0.705826	6625	10210	0.469971	2828	0.40096	5611
OLFML1	ACRV1	0.705522	6217	7954	0.47502	2587	0.193475	8066
GTSE1	GABRA5	0.705522	8790	8738	0.598927	2142	0.453075	4155
GSS	H1F0	0.705218	10936	3085	0.484169	4278	0.352849	4850
COL10A1	LARP4B	0.704306	8023	2340	0.400292	5042	0.535409	2500
PPRC1	DLX5	0.703396	1639	10418	0.377906	5434	0.295565	7019
BAHD1	RUNX1T1	0.702791	3065	5207	0.52954	3047	0.489676	3063
TNPO1	NPC2	0.701583	3049	8761	0.469093	3615	0.282368	6285
FGFR2	EPRS	0.701583	3977	4891	0.338988	5459	0.419068	5186
MPHOSPH8	PLA2R1	0.701583	4702	5048	0.556078	3257	0.505795	2868
NEU3	IAPP	0.70098	1488	7355	0.568979	2040	0.515454	2837
HMOX1	CSF3R	0.700679	3465	3849	0.47723	4407	0.443214	4519
GRAP	CTDSPL	0.700679	11524	9564	0.427387	3674	0.450859	5148
C1orf77	PUM1	0.700378	3102	9424	0.37614	3169	0.199159	8019
HIST1H1A	CTSL1	0.700077	2780	6890	0.540197	2961	0.270973	6764
ALDH5A1	DOK5	0.699777	11086	9757	0.507994	3597	0.297382	6009
PDE4DIP	SAT1	0.699177	8837	176	0.383849	4977	0.270985	7051
ARFGEF1	FOXA2	0.698278	7772	9875	0.474205	4104	0.322943	6424
FHIT	ST7	0.69768	1018	9414	0.524317	3637	0.43036	4393
FEM1C	PDE4A	0.69768	9351	10094	0.363547	5662	0.254069	6636
KCTD20	OR2B6	0.697381	4602	2784	0.510391	3309	0.278588	6666
FRMD4B	DDX21	0.697381	7803	9841	0.297884	5272	0.299208	7067
FOXA2	FZR1	0.697381	9643	9236	0.573926	2247	0.379625	4935
RABL3	LOC100289632	0.697381	10246	2897	0.428566	4574	0.485281	4003
LAPTM5	GPNMB	0.696188	7250	7842	0.123285	9187	0.139328	8428
SYF2	GSK3A	0.69589	2539	11366	0.394231	5494	0.385722	5448
CYTH2	RBM42	0.69589	8192	4484	0.286657	2331	0.120914	8945
NUP210	NCKAP1	0.695592	11107	3057	0.424835	3666	0.415195	4639
CYP3A4	PTAFR	0.695295	796	3827	0.583138	2537	0.31766	6242
AMHR2	IGLV6-57	0.694108	5089	1269	0.537072	2597	0.365533	5699
CFHR3	ROM1	0.693811	3163	10283	0.55004	2945	0.375747	5536
C11orf41	GRM5	0.693219	9033	5011	0.499932	2123	0.487891	4267
PDE6C	PTPRF	0.692924	4631	5747	0.518931	3945	0.36476	5367
DRD3	EDA	0.691743	2249	6645	0.566649	2968	0.436305	4449
GNE	ERBB3	0.691743	6041	596	0.477025	2335	0.425835	2737
CR2	TEK	0.691743	6386	605	0.511172	3080	0.368347	5112
CYP3A7	PRKCB	0.691448	799	6805	0.527243	3224	0.431026	4393
PRKAA2	RASGRP2	0.691154	914	7824	0.333521	5938	0.218508	7492
BRCA1	ITIH4	0.689391	1040	6706	0.490207	4045	0.513936	3697
ASB4	ABCA2	0.689391	2717	1558	0.534058	2918	0.433347	4697
TCP11L1	PICALM	0.689391	5085	7178	0.435641	4431	0.279648	6789
LRP4	KRT76	0.689391	5604	1343	0.525129	3062	0.16078	7808
CSF2RB	LST1	0.688805	6989	7447	0.500487	3221	0.352928	4987
CTSG	TLK1	0.68822	11409	2010	0.452919	3750	0.375586	5738
TFRC	GNAI2	0.68822	11725	1599	0.535798	3610	0.43929	4069
GOLGA4	EIF4G3	0.687928	1945	3565	0.385424	5684	0.427525	3322
MYT1L	IRF2BP1	0.687636	2462	4967	0.400708	3824	0.22856	7213
POP5	COPS3	0.687344	8911	4939	0.353274	5693	0.429553	4190
PCBP2	SRP54	0.687052	10329	5605	0.445054	3426	0.331745	6170
AKR1D1	CACNB4	0.686761	3728	3752	0.455948	4395	0.402242	5160
IGLL1	DNA2	0.68647	7974	8333	0.413884	2811	0.322535	4466
MAP3K9	NFE2L2	0.685888	9919	11569	0.545706	3291	0.479897	4296
APBB1	ACCN2	0.685597	107	7434	0.413428	2714	0.220413	7542
SNX19	ACTB	0.685016	6554	11711	0.554861	2034	0.282777	6021
MATN1	TTYH2	0.684147	1174	11469	0.308854	6120	0.246523	7517
TAP2	CR1	0.684147	9363	5454	0.328417	6228	0.539719	3089
CTBP1	USP33	0.684147	10627	2925	0.347287	3233	0.127255	8687
ADH1C	ATXN3	0.683568	5789	6331	0.428338	3928	0.272747	6815
HOXD1	HES2	0.683279	2841	5890	0.5539	3369	0.423644	5201
PRM1	OVOL1	0.68299	9020	3697	0.491283	2134	0.283084	6577
DOK4	KCNS1	0.682124	2355	9231	0.330352	5711	0.305248	6382
MON2	PPRC1	0.682124	2444	1639	0.443359	5030	0.528022	2728
PDC	TLR6	0.681548	4215	3772	0.511761	3770	0.496428	3527
ANKRD34C	HSP90AB1	0.680973	3750	165	0.583995	2807	0.475748	3175
PTPRB	GRM3	0.680686	2779	9305	0.445454	4620	0.456451	3695
IVD	BLK	0.680686	6845	11570	0.514077	3105	0.471346	3541
LAMC1	ATXN7L3B	0.680398	1173	8818	0.399918	5108	0.352955	5528
NTRK2	LIF	0.679252	359	11183	0.530893	3313	0.390449	5525
GNAO1	PCBP2	0.679252	1177	10329	0.31401	6674	0.365779	4878
TM4SF1	GNB2L1	0.678965	11606	4220	0.398354	2074	0.0780132	9115
GDPD5	COX7B	0.678679	2259	6209	0.381274	2931	0.242777	6905
HLF	TBC1D1	0.678394	11587	2264	0.508353	3482	0.558147	3146
KDR	SH3BP2	0.677537	11418	308	0.42465	5271	0.263628	7088
PLP1	MAS1	0.677252	10489	1414	0.471091	3657	0.271225	7010
HSPB2	RASSF8	0.676968	11279	10796	0.373682	4878	0.112773	9035
PCGF1	ATP13A3	0.676114	10395	4462	0.422249	4118	0.30435	6491
BAIAP2	MBD3	0.675262	7252	10491	0.130686	3785	0.0994563	9086
CYP1B1	TPM1	0.675262	9447	6303	0.419703	4570	0.144719	8181
CROCC	SPINT2	0.674696	4964	3971	0.560388	2377	0.311165	3730
POU6F2	TPPP	0.674412	2677	6963	0.485945	4202	0.471355	3725
MAMLD1	CELSR2	0.674412	8363	6024	0.168431	3534	0.0576177	9843
NBPF10	CTDSPL	0.673847	8893	9564	0.493654	3221	0.377408	6196
HYAL1	EPB41L1	0.673564	6681	3575	0.477411	3711	0.230816	6912
UNG	TBC1D5	0.673282	7179	7026	0.195321	2643	0.0447015	10046
IL15RA	HAAO	0.672999	10979	6671	0.3984	3186	0.260805	7011
YME1L1	ANGEL2	0.672436	1253	7671	0.493256	2333	0.397615	4848
FAM75C2	RPL11	0.672436	3361	1845	0.582624	2243	0.512314	3570
STX11	SECISBP2L	0.671872	9238	10939	0.576389	2400	0.431181	4554
DCTD	GRM7	0.671029	11364	1442	0.384005	2913	0.183196	7943
CR1	OPRD1	0.670749	5453	4192	0.525482	2992	0.478212	4216
CDKL1	KSR1	0.670749	11514	9579	0.546687	2329	0.514193	2951
ZFP161	NUMA1	0.669627	1872	3484	0.375668	2267	0.218108	7307
EFNB1	KSR1	0.669068	1130	9579	0.445365	3736	0.364143	5459
ARL4D	CTRL	0.669068	11070	9573	0.542702	3073	0.394123	5141
KIF1C	TLR6	0.668789	1616	3772	0.535177	2868	0.431375	4585
NR2E3	CBX2	0.667673	1283	1390	0.570116	2763	0.50427	2523
MBL1P	NMNAT2	0.667673	4700	1887	0.573203	2657	0.394732	5156
ENDOU	FOXI1	0.667394	6599	1410	0.515021	3563	0.231841	6643
FAAH	NAA10	0.667394	8657	1691	0.201803	5249	0.13321	8738
CYP1B1	FSCN2	0.667116	11575	4107	0.463683	2248	0.201782	7861
GNA11	SNRNP70	0.666838	11300	10216	0.258448	5875	0.133816	8201
PDX1	RAB33A	0.666282	9475	206	0.393105	4830	0.483212	4253
MLL2	ELAVL3	0.66545	7639	7972	0.353914	5523	0.277378	5592
FGFBP1	BPTF	0.66545	7949	10422	0.263753	6143	0.206349	7755
UBN1	GOSR1	0.665173	2600	10069	0.518345	2267	0.290091	6626
MLANA	THRA	0.664896	55	320	0.494834	2194	0.262635	7253
PIK3C2G	PRODH2	0.664343	8645	7307	0.343463	5992	0.374863	5584
NENF	PTPRD	0.664343	9200	9885	0.436935	2658	0.340238	6166
SAP30	SRSF3	0.664343	10323	9810	0.435763	4441	0.512059	3478
LHB	ALG8	0.664066	11425	1848	0.257812	7266	0.404042	2275
BCR	LIPF	0.664066	11476	4983	0.47552	4253	0.478909	4431
EEF1E1	CNOT2	0.66379	9933	10626	0.540924	3051	0.48836	3642
BCR	QPRT	0.663514	1094	7458	0.376209	4696	0.208118	7807
SMARCA1	IARS2	0.663238	9580	6170	0.572508	2459	0.591624	2174
RARB	EEF2	0.662963	2445	6113	0.353462	2212	0.0793226	9370
PUM2	SRSF2	0.662963	4949	5657	0.453106	2636	0.260828	6906
ADAM8	NOS1AP	0.661588	10056	5115	0.393627	5185	0.211234	7749
PECAM1	PLCG2	0.661039	6896	93	0.495167	3917	0.348489	6133
NSL1	UNC5C	0.660764	10650	3230	0.479788	4059	0.543948	3797
TJP2	PTPRA	0.660217	6178	503	0.334494	6287	0.273575	6842
GTF2A1	APC	0.659669	1304	5021	0.418848	5488	0.391237	5365
NR1H4	TOP3A	0.659669	7979	10337	0.486372	3079	0.271495	7101
KBTBD2	SEMA4D	0.65885	2551	6787	0.487414	3211	0.214238	7328
ZNF37A	PRRX1	0.658305	4213	9501	0.562675	3262	0.30706	5989
DOCK4	NEUROD2	0.658305	10925	7678	0.215464	2705	0.0477931	9950
WWP2	GNS	0.65776	11506	9786	0.594296	2426	0.487089	3820
ZNF500	HMGN2	0.657488	10444	10558	0.478778	3934	0.485267	3270
LOC1720	PHKB	0.657216	1360	6891	0.529326	3282	0.392677	4472
CYP19A1	MYBPH	0.657216	7520	10349	0.533083	2567	0.363574	5536
PRSS12	PRKACA	0.656673	3873	11181	0.462488	5064	0.283052	6781
B3GALT4	PABPC1	0.656673	5498	1763	0.420663	4451	0.281842	6144
GLB1L2	LSR	0.656402	5271	7791	0.363267	5024	0.296409	5679
CLEC10A	CCR2	0.656402	3254	9313	0.429546	3259	0.421453	4843
GPR1	IRF2BP1	0.65613	3353	4967	0.521103	2565	0.535535	2217
DKK3	SRSF2	0.65613	4461	5657	0.321507	6500	0.303662	6200
APC	2007-03-01	0.655859	5724	4859	0.579034	2016	0.432074	4058
ALDH7A1	FUT5	0.655318	5677	2809	0.500311	2998	0.263222	7111
UBE2D3	SMARCA5	0.655047	8520	8566	0.426491	3469	0.203521	7710
MTHFD2	C1QBP	0.655047	9450	7161	0.271517	4105	0.058908	9802
NF1	ABI2	0.654777	11673	365	0.551259	2348	0.317412	6177
CREBL2	RUSC2	0.654507	8852	4781	0.353558	5773	0.23006	7696
ABCA12	MR1	0.654237	1583	4049	0.556541	3043	0.394397	5845
HNRNPH2	CDV3	0.654237	10462	10215	0.52297	2510	0.308096	6437
SORBS2	RABGAP1	0.653967	8712	4879	0.47746	3427	0.243218	7162
BTF3	ZNF35	0.653428	1746	9321	0.380889	3240	0.362547	5350
MMP20	CACNB2	0.653159	1265	9036	0.537496	3677	0.479436	3958
C8B	CPNE3	0.653159	5843	9096	0.544759	2493	0.420155	5137
PRG2	APOM	0.653159	8612	7407	0.314813	6857	0.264414	7404
FGF1	APOM	0.652352	11704	7407	0.494348	3507	0.433398	4907
BAZ1B	PCSK5	0.652083	2047	10364	0.493978	3586	0.248107	7222
MAGI1	UBQLN2	0.651815	2056	4431	0.452263	3312	0.548006	2843
IMPA2	ITGB3	0.651815	6021	7433	0.324065	5445	0.135888	8487
UTP20	CA5B	0.651815	8019	5202	0.254239	5864	0.18222	8090
TNFSF10	NFKB1	0.651547	753	383	0.427223	4117	0.360797	5972
TRIB2	LOC91316	0.651547	11440	6065	0.443307	4484	0.401902	5040
CCR1	MELK	0.650743	9369	8298	0.413487	4692	0.464818	4923
IL10RA	HSPA6	0.649941	67	183	0.533626	2720	0.464596	3950
BMP5	HOXA4	0.649407	1058	1112	0.501531	3981	0.546835	2655
FXN	RALGAPA1	0.649407	2910	2377	0.28236	6988	0.328033	6687
TSC22D2	LHX1	0.649407	11083	1232	0.347077	5304	0.279371	6730
THPO	BHMT	0.64914	104	7087	0.486453	4222	0.40014	4506
ZKSCAN1	GNS	0.648341	5879	9786	0.499296	2077	0.354111	5808
CDH1	NKX3-1	0.647809	1137	11187	0.593885	2370	0.473585	3679
ST8SIA4	RRBP1	0.647809	3324	2919	0.47224	4618	0.504215	3117
MFSD5	BMX	0.647809	10269	11674	0.530258	2331	0.487955	3786
RAD23B	PIM2	0.647278	919	689	0.401945	3449	0.172863	8124
TRAPPC10	CLDN3	0.647012	5870	3562	0.215556	8071	0.233648	7037
UBR5	RABIF	0.646747	8474	7730	0.406921	4699	0.231208	7366
API5	GNAI2	0.646482	10590	1599	0.450846	3828	0.172792	8066
GNPDA1	CCT6A	0.646217	3955	7878	0.528296	4063	0.317712	6141
ADD3	RNH1	0.645952	2813	5729	0.564169	2153	0.474537	3473
VAPB	DDB1	0.645688	11053	677	0.112906	8827	0.0573233	9107
ALK	CYP2C9	0.645688	11193	460	0.515756	3265	0.463564	3390
EPB41	DLEC1	0.645423	4193	5478	0.515628	2821	0.327313	5856
EXOSC2	SLC34A1	0.644895	2699	1256	0.579885	2418	0.371481	5429
STMN2	AURKA	0.644631	8251	4457	0.532481	2297	0.373263	5399
LIPC	EIF4G1	0.644367	8066	309	0.257228	7586	0.19848	7016
NCF2	CCR2	0.644104	10370	9313	0.516697	4068	0.428773	4706
KCND3	ATF3	0.643577	8685	1225	0.11386	9213	0.0697294	9138
SEMA6C	FOXD1	0.643577	9390	2912	0.290121	6620	0.311954	6959
RAB3GAP1	BAI2	0.642526	3115	3448	0.448742	4283	0.416138	4578
SEMA3D	ANKRD26	0.642264	5449	7311	0.525685	2879	0.384775	5298
ZNF460	SCNN1G	0.642001	1418	3190	0.43985	2821	0.235782	7232
CLTB	GPR37L1	0.642001	2278	5127	0.469954	2630	0.2719	6655
PTK2	GYPB	0.641739	5662	10358	0.45096	3665	0.231515	7405
CTNND2	MAL	0.641739	7525	7531	0.286331	6764	0.306331	5004
C6orf106	ABAT	0.641477	3469	5902	0.554558	3402	0.478569	3924
CALML3	CNNM2	0.641477	8718	10671	0.329664	6137	0.548297	3164
KNG1	TBX5	0.640693	6739	465	0.481148	3604	0.405043	5451
SCFD1	HCG9	0.640431	3588	2076	0.561566	2002	0.239231	7158
FAM115A	RALBP1	0.639909	8146	6153	0.407011	3429	0.15719	8547
PRKCE	ZNF208	0.639649	2626	1514	0.335402	6007	0.25109	6807
LEFTY2	TNKS	0.639649	8742	1355	0.532777	2428	0.436972	3002
USP4	GGH	0.639388	362	6766	0.529315	2155	0.504086	3972
HLA-DRB6	F2RL1	0.639388	1347	5883	0.563155	2269	0.197488	7756
EXO1	ALOX5	0.639388	5587	2864	0.545798	3074	0.35494	5918
TIPRL	SNTB1	0.638867	2751	6580	0.41472	4982	0.298824	6775
FARP1	KHSRP	0.638347	1943	8279	0.440074	3129	0.40883	4761
ZNF516	CNOT8	0.638087	4449	10674	0.418278	2977	0.134604	8513
SOSTDC1	DYNC1I1	0.638087	8969	9679	0.50387	3329	0.328745	6117
NRCAM	XIAP	0.63705	6790	682	0.481051	3436	0.353489	6332
PPP1R11	HADH	0.636532	7874	8219	0.430682	4872	0.399307	5836
FES	NFIA	0.636273	1023	11429	0.250668	6738	0.291046	6164
MMP25	CTSW	0.636273	5470	10062	0.391779	5688	0.393138	6099
AKAP11	SNX19	0.636015	4269	6554	0.417122	4481	0.531272	2461
WDR13	TRA2A	0.636015	11450	8759	0.571973	2564	0.419068	4369
PRAME	PNMA2	0.635756	590	6744	0.546535	3038	0.389369	4926
SOCS3	GAPDH	0.635498	10302	8882	0.553779	2685	0.355668	4887
USP24	MTA1	0.634982	5409	679	0.550557	2902	0.396265	4327
TNK1	RAB33A	0.634467	532	206	0.506078	3555	0.508432	3814
SRSF2IP	VEZF1	0.633952	4850	4691	0.341271	4543	0.151928	8810
GNRH1	SNTB1	0.633952	6314	6581	0.521893	3343	0.226612	7741
GDF15	RDH11	0.633182	936	10503	0.541867	2085	0.185132	6260
ONECUT1	TCN1	0.633182	3629	5479	0.475995	3538	0.335366	6011
COQ9	PEBP1	0.633182	4417	2364	0.472387	2060	0.170421	7862
PTDSS1	HAAO	0.633182	6823	6671	0.444312	3479	0.18081	8049
UGT2B11	HR	0.632669	1290	8970	0.578426	2230	0.421641	4225
GRM1	SSX3	0.632669	1349	3330	0.336396	6193	0.21442	8025
PPFIA2	CFHR4	0.632156	3188	1446	0.449651	4123	0.552013	3596
JAKMIP2	RORB	0.632156	9329	2152	0.467699	4423	0.407936	5714
PLCH1	MSX1	0.6319	8319	9566	0.504614	3608	0.346407	5800
ALDH1B1	POU2F2	0.631389	7964	6917	0.439544	3053	0.19291	7927
NAT2	ETF1	0.630367	8360	6821	0.586803	2005	0.383735	4812
LOC157627	RUFY3	0.630113	4144	7506	0.362915	3724	0.407037	5597
PPP1R13B	BAG5	0.629603	6064	5988	0.430074	2140	0.442021	2988
CA6	HTR6	0.628587	4647	2640	0.40819	5781	0.197119	7186
SIM2	ALDH1B1	0.628587	8999	7964	0.0243786	6061	0.0129953	10902
ATXN7L3B	CEP68	0.628333	9954	9557	0.510857	2812	0.491664	4426
CD44	KLF10	0.628079	129	7837	0.527897	2656	0.230869	7213
FSTL1	CFTR	0.627826	9505	6329	0.572039	2848	0.328927	6288
FAM49A	PAK3	0.627319	4734	2788	0.359456	5242	0.326985	6538
GPR161	ATP5D	0.627319	9660	7472	0.334284	2401	0.137904	8520
TK1	SOCS3	0.627319	11624	10302	0.483906	2067	0.41669	5165
RBM17	TSFM	0.627066	1478	10886	0.429065	4042	0.235527	7700
PTPRB	ALAS2	0.627066	7268	6788	0.481837	4369	0.295278	6871
PLXNA2	IGKC	0.627066	9750	7666	0.417212	3361	0.128367	8766
D4S234E	MXD1	0.626813	11649	815	0.446476	2776	0.294359	6864
FGFR2	MUC5B	0.62656	149	11422	0.559401	2174	0.369582	6148
RAP1GAP	HDLBP	0.625803	257	1376	0.0180264	4826	0.00386484	11252
PDE4DIP	HMMR	0.625299	2398	6375	0.576851	3176	0.356965	5124
BCAP29	SLC22A1	0.624544	8014	4705	0.477801	3390	0.397265	5789
SYCP1	SCAND2	0.62354	4083	5039	0.485133	3240	0.465738	4401
CDC6	RBM39	0.623289	6351	9112	0.493038	3366	0.43657	4453
IPO9	USP1	0.623038	5616	4006	0.332304	6514	0.311284	6608
TTC28	AGAP2	0.623038	10787	8302	0.138063	6225	0.03719	10289
STK25	HNRNPUL1	0.622788	9480	9482	0.437523	3679	0.501728	3815
TFEC	RER1	0.622788	4092	10858	0.264475	7607	0.3681	3907
MYT1	C6	0.622037	1980	11003	0.483513	4652	0.422426	4066
CPA1	MEF2A	0.621787	3933	11045	0.511977	3516	0.539433	2384
METTL7A	SLIT1	0.621538	8169	7336	0.460624	3925	0.427055	3887
PPFIA1	HTR2A	0.621538	11076	5056	0.333519	5813	0.151802	8276
SAMM50	ARFIP2	0.621039	4450	5735	0.559164	2706	0.285365	5901
SEMA6A	KCNH1	0.62079	2226	2797	0.482832	4171	0.491554	4032
WHAMM	EXOG	0.62079	4546	2770	0.469315	3866	0.235317	7447
TCHH	SLC25A42	0.62079	7128	9260	0.585848	2312	0.342043	6368
KCNH2	NFATC4	0.62054	8308	1190	0.533385	2411	0.301397	6874
MLLT4	CACNA1S	0.620292	8906	4517	0.464534	3700	0.498435	4237
GRP	EPHA4	0.620043	1212	642	0.150346	8741	0.28166	6495
APOB	FXYD2	0.620043	4922	10287	0.44709	4745	0.300194	6454
GDPD5	RALGAPA1	0.619546	8628	2377	0.443898	3501	0.406167	5550
ZNF410	CYP2A7	0.618801	5400	565	0.225636	2662	0.0502723	9879
SLC36A1	OASL	0.618801	10258	1208	0.593876	2517	0.332358	6234
APOL1	C19orf2	0.618305	4690	7492	0.543044	2020	0.35606	5204
TFPI2	AGTR2	0.618305	6887	3189	0.363065	6324	0.352657	6118
GDF10	ROS1	0.61781	10570	11328	0.437572	4858	0.201347	7787
CNKSR2	USP6NL	0.617316	4041	4205	0.487157	2501	0.599776	2325
PSG11	THPO	0.617069	3422	6977	0.429773	4819	0.379644	5293
MVD	PLA2G6	0.616082	4034	10948	0.328927	6405	0.365073	5351
MT4	ZNF134	0.615098	1781	5834	0.451007	2693	0.245535	7092
ADH7	SAFB	0.615098	3217	10633	0.519823	3347	0.443373	4534
F13B	NTRK3	0.614607	4228	8988	0.347298	6324	0.244158	7295
GALNT10	PLEKHG3	0.614607	6261	10292	0.528825	2854	0.44639	3885
FNBP1L	ERH	0.614361	4345	8516	0.186048	5197	0.0584109	9659
HAS2	GBA	0.614361	4984	2384	0.464974	2710	0.215964	7629
NPY1R	FAM168B	0.614361	5025	10834	0.44872	3751	0.323605	5536
PSMF1	NKTR	0.614116	6482	3858	0.375556	3834	0.169359	8184
TUBGCP4	MUC6	0.613871	10317	7689	0.470594	4679	0.312676	5928
RBBP7	PRKAA2	0.613381	10822	914	0.265088	7094	0.368582	5265
LTBP4	ATXN2L	0.612892	2848	4424	0.362096	4837	0.417344	4349
CCDC28A	KLHL25	0.611915	4428	8739	0.289028	2404	0.0822319	9537
FAM189B	ADAMTSL2	0.611184	3405	2607	0.48482	2804	0.302199	6139
TTC37	SNX29	0.611184	9869	5069	0.343194	5886	0.243199	6571
HEXA	CXCL12	0.610941	8756	3496	0.191877	8028	0.199773	8114
TGOLN2	SRSF4	0.610697	8434	6499	0.51892	2080	0.336809	5597
EMP2	WFDC8	0.610697	9021	2239	0.526509	2294	0.452167	3021
NELL2	AGAP2	0.610454	2352	8302	0.154908	5784	0.0797263	9507
CYB5R1	CHAF1B	0.609483	4919	6423	0.380375	4700	0.154877	8769
RPL13P5	BUB1B	0.609241	5920	5262	0.271271	6037	0.143297	8812
SIM1	IMP4	0.608514	1432	7741	0.433603	4823	0.454597	4191
RASSF7	LMF2	0.608031	9716	1655	0.403992	5392	0.504829	2642
ATMIN	CASC3	0.607789	9784	7899	0.541121	2788	0.246626	6958
ST6GALNAC2	JMJD6	0.607548	4300	5411	0.355528	3399	0.144099	8443
PRUNE	THSD7A	0.607066	6759	9025	0.177024	7829	0.273615	5185
SLC4A2	BCL2L11	0.607066	7052	2761	0.317685	4100	0.137441	8542
MTG1	SPATA2L	0.607066	8077	5505	0.436403	3870	0.418309	5138
LRP2	GAB1	0.606584	4609	2704	0.576838	3056	0.457026	4128
SERPINB8	IMMT	0.606584	5851	7152	0.491438	4526	0.384809	5997
GH2	HMG20B	0.606343	1243	10832	0.49734	3475	0.345197	5530
ANGPT1	MYH8	0.606343	8732	4093	0.0463417	6169	0.00919641	11025
C10orf137	FOXA1	0.606102	3894	6647	0.30977	3811	0.0984678	8999
PDK4	C19orf2	0.605622	6257	7492	0.562091	2600	0.340436	5477
UBE2E1	PSMD6	0.605622	6860	4289	0.443232	4815	0.373857	5903
PPBP	SIRPA	0.605622	8632	9517	0.319229	6186	0.399356	5487
GFPT2	GRM1	0.605622	9029	1349	0.390046	4974	0.311346	6556
SNHG3	TRIP13	0.605382	3412	6326	0.546098	2760	0.507234	3096
IFNG	TTC15	0.604422	10047	8623	0.529282	3168	0.440632	4890
PPPDE1	GUCA1A	0.603705	8795	260	0.45697	2591	0.178701	7741
EFR3A	GAPDH	0.602749	7933	8882	0.499245	2627	0.334815	5233
DHX9	ZFR	0.602511	11393	9956	0.436492	4524	0.160756	8002
JUND	STX12	0.602272	649	8137	0.353932	2526	0.342799	5517
MATR3	CEP135	0.602272	7174	8304	0.555586	2018	0.590753	2035
AXIN1	CRABP1	0.600845	3022	11281	0.40717	4996	0.588691	2031
PTGS2	SRGN	0.600845	75	2017	0.220284	4775	0.173852	7865
PAK1	GAPDH	0.600608	567	8882	0.461268	2365	0.146712	8182
HOXC6	ICAM5	0.600371	2826	9576	0.32527	5529	0.420881	4075
LMO1	LOC339290	0.600371	4695	10978	0.451285	4511	0.299195	6596
THAP3	DNA2	0.59966	4780	8333	0.428902	3341	0.372698	3406
HSD3B1	PCDHGA12	0.59966	5285	727	0.443217	5044	0.328907	5969
EPOR	CEBPE	0.599423	7466	2807	0.400187	4364	0.249654	7033
CST7	CD2	0.599187	4564	10082	0.489447	2331	0.338156	6371
CADM1	TOP2A	0.599187	7412	602	0.272657	5528	0.150774	8695
PRKDC	PUM1	0.59895	9504	9424	0.472347	4521	0.328818	6210
STX16	NTF3	0.598478	10453	4638	0.345178	5758	0.366093	6244
SAR1A	HAT1	0.598478	10763	11146	0.372831	5035	0.219445	7975
LHCGR	CD4	0.598006	2075	5101	0.567665	2096	0.387365	4898
SOX5	NRD1	0.59777	4621	4393	0.382918	4902	0.330296	5553
PDCD2	KLHL35	0.597535	10866	9647	0.544113	2930	0.412428	3596
KHSRP	CYP3A4	0.597299	8280	796	0.343513	5751	0.394498	5612
SEC31B	PLA2G6	0.596829	8309	10948	0.3899	3742	0.23165	7317
TMPRSS11D	PRKAB2	0.596593	1270	6226	0.446073	4187	0.299402	6724
HIST1H2AI	ZIC2	0.596593	1593	5136	0.302205	5856	0.192417	7872
CACNA1C	S100B	0.596593	7483	1176	0.460921	4606	0.466016	3953
C10orf26	YWHAH	0.596359	8107	427	0.500149	4013	0.320732	2304
RGP1	SAT1	0.596124	5580	176	0.480986	4299	0.37393	5704
ATRX	XRCC5	0.596124	11535	1149	0.267307	5516	0.238029	4028
SLBP	C1orf9	0.595889	6424	8165	0.298473	5993	0.300416	6974
CTRL	GAPDH	0.595889	9572	8882	0.50825	2504	0.308454	5669
TIMELESS	CASK	0.595889	10931	5944	0.436551	5033	0.371538	5036
ZNF467	HOXD4	0.59542	9219	11186	0.473386	4386	0.374178	4891
FGF12	INSL3	0.594952	511	11427	0.595995	2129	0.346309	5656
PPP3R1	RAD52	0.59425	9865	945	0.455436	4282	0.418439	5126
RELA	SLC38A10	0.593783	6168	2872	0.409133	4195	0.314745	5665
DGKG	TNFSF10	0.59355	209	753	0.28926	6359	0.365979	5230
NLGN4Y	DAZL	0.59355	2660	3624	0.469826	2875	0.255691	7285
FAS	FGF1	0.593317	444	11704	0.49322	4107	0.526512	2929
FAS	ACAN	0.593084	852	8406	0.28239	6721	0.303043	6663
BCAT1	PPP1R3A	0.592851	7674	5102	0.431858	3700	0.400867	5316
PTGFR	DUSP1	0.592385	3668	6	0.456241	4527	0.426672	2545
SPTA1	NRCAM	0.592153	8355	6791	0.588203	2320	0.387798	5233
BRMS1	SRSF4	0.59192	6608	6499	0.492834	4401	0.290131	6353
RB1	RRP8	0.591688	1095	5631	0.23824	5526	0.0484218	9876
LTB	LGALS9	0.591688	10073	11488	0.404391	2571	0.230293	7451
FGF8	BTF3	0.591456	534	1746	0.345036	5664	0.248135	6215
RUNX1	FZR1	0.590992	1075	10928	0.333921	6366	0.356682	5145
MAN2A1	XRCC5	0.590297	9052	1149	0.325737	6165	0.190163	5671
DFFA	RPL11	0.590066	1844	1845	0.513292	3462	0.370078	5591
HCRTR1	MAPKAPK2	0.590066	2783	442	0.378439	4945	0.371144	5984
ZNF154	SLC6A1	0.589835	1295	8991	0.472824	3441	0.386051	5126
PTPRG	RGS7	0.589603	11232	9998	0.526295	2415	0.367691	5760
P2RY6	C14orf132	0.589142	7694	11130	0.0296593	10535	0.0893702	6046
CALM1	RIPK1	0.589142	10475	11216	0.472346	4602	0.28385	6428
CCR8	DAZL	0.588911	4679	3624	0.300024	5735	0.135313	8851
EIF2S1	SRP19	0.58845	157	4822	0.420288	2129	0.266674	7433
MDM2	ZIC1	0.587759	926	5847	0.323471	6416	0.484244	3643
PRPF19	STK38	0.587759	2937	5761	0.391259	5581	0.323982	6461
C6orf62	KDM3A	0.587759	9959	4392	0.411488	5153	0.335262	6465
ADAM5P	YAF2	0.58753	5462	11534	0.306192	7058	0.292535	6708
SCGB2A2	IAPP	0.5873	5868	7355	0.425942	5236	0.391698	5137
MYST3	PIK3CD	0.58707	7840	7672	0.57448	2170	0.413729	4247
SGPL1	MAL	0.586611	5436	7531	0.28703	7054	0.422438	2311
ADK	LHCGR	0.586611	7768	2074	0.553512	2723	0.300793	6443
RNF24	NF1	0.586382	4841	11461	0.298496	6714	0.379208	5833
ADAM3A	DAO	0.585924	6595	4086	0.580141	2274	0.458576	4246
IFNB1	NFIA	0.585695	219	11429	0.371738	6404	0.480763	2351
DNAJB12	SMYD5	0.585695	5053	5987	0.35912	5594	0.167916	8270
OMD	AASS	0.585695	10363	5431	0.389234	5399	0.487862	3729
MDFI	HNF1B	0.585466	7631	7967	0.483927	3818	0.233188	6975
MLLT4	DIO3	0.585466	10437	4202	0.403444	5132	0.345729	6350
RNMT	AAK1	0.585237	7552	8866	0.402827	5023	0.333118	6013
TNPO1	UBE2N	0.585237	9816	698	0.291692	3371	0.164088	8255
IL10RB	PRPSAP1	0.584781	2934	6841	0.51417	2642	0.389277	5283
XK	MMP20	0.584552	9992	1265	0.473115	2724	0.368008	6202
EXOG	TCF20	0.584324	2769	3455	0.531956	2503	0.535274	2453
PDGFRA	LAMA1	0.584096	1014	11451	0.586464	2203	0.467131	4269
RAMP1	ATP6V0B	0.584096	5232	5709	0.441365	4546	0.35434	4314
MXI1	BTG2	0.583868	8509	6158	0.325502	5621	0.260356	3242
PCCA	POLR2J	0.583641	353	493	0.407981	4527	0.290372	5457
MAP4	KYNU	0.583641	2016	7952	0.29528	4872	0.37431	5563
TBC1D22A	DOK1	0.583641	3441	11533	0.59108	2067	0.515531	2816
IFNAR1	NOL4	0.583413	160	11128	0.178377	8168	0.205066	7390
ELOVL6	CSF3	0.583185	8881	339	0.232002	7040	0.235284	5839
GDF10	MCF2	0.582731	190	851	0.412497	3318	0.249733	6955
MAPK14	RRP8	0.582504	1046	5631	0.516654	2731	0.248492	6685
YLPM1	ITIH4	0.58205	3584	6706	0.514713	3412	0.538637	3288
DPYS	PICALM	0.58205	10735	7178	0.309348	5477	0.172433	8206
HRAS	POLR2I	0.58137	5265	4435	0.237714	2420	0.0536208	9718
PSMA1	DSTYK	0.58137	7836	6343	0.29675	6845	0.385039	5534
LDB1	LMF2	0.581144	4751	1655	0.424705	4198	0.503828	2664
MRPS31	PTPRJ	0.580465	9448	9928	0.291217	5875	0.143001	8673
ARFRP1	NRF1	0.58024	5328	8026	0.582054	2129	0.47553	4374
LOC100289632	OAS2	0.579788	2896	8683	0.544794	3166	0.304319	6651
TRAF3IP3	OR2B6	0.579563	10064	2784	0.473829	4270	0.306952	6215
CYP2D6	PTGES	0.579337	439	7607	0.41037	5013	0.313143	6143
PTPN11	SPTBN1	0.579112	916	8863	0.287073	7087	0.254099	7173
U2AF2	RPS6KB2	0.579112	2310	10687	0.421374	4078	0.34167	6265
DMXL1	NR0B2	0.579112	2973	7000	0.260198	6763	0.112975	9055
MKI67	SEMA6C	0.579112	11164	9390	0.214052	8038	0.210529	7815
ZDHHC17	DSTN	0.578662	5524	7847	0.392003	2855	0.159006	7725
RAB11FIP3	CLTA	0.578662	10941	8112	0.380939	4073	0.237706	7167
LILRA2	PTPRJ	0.578213	1337	9927	0.247407	7081	0.145274	8848
KLK7	PTPRS	0.577315	7619	252	0.504254	3764	0.294534	5545
CCNH	NBPF10	0.577091	5630	8893	0.40771	3779	0.379863	5344
CYLC2	MAGEA4	0.575972	4180	5841	0.525488	3642	0.278633	6573
EPHB2	AKT2	0.575972	11616	1072	0.45805	4111	0.436956	4861
CHEK1	GRM1	0.575749	8367	3199	0.555198	2571	0.535678	2961
ZNF91	SKAP2	0.575749	11646	5635	0.378282	4038	0.480608	4363
MRAS	GORASP2	0.575526	8000	5368	0.457278	4615	0.316555	6063
RIN1	CSF3R	0.575526	8927	11331	0.43606	3007	0.152729	8517
CCNG2	PSMA4	0.574411	960	453	0.288131	2549	0.151837	8402
ZNF263	CEACAM8	0.574411	2990	3218	0.30634	2015	0.155015	8683
DBC1	IGHG1	0.574189	9651	3736	0.53871	3508	0.281257	6788
STK3	GLP1R	0.573966	1937	5933	0.53846	2283	0.316041	6378
TSPAN4	MYH9	0.573744	3577	9124	0.414416	2708	0.215562	7422
BTN3A1	MKRN3	0.573078	2383	3621	0.36189	4467	0.250445	7502
STK35	PTGER3	0.572413	1585	2438	0.532276	2332	0.284018	6542
ABTB2	FUCA1	0.572413	6668	11108	0.356944	5647	0.223479	7291
AFM	HDAC3	0.572192	3249	5384	0.246098	7577	0.393692	4147
PCBP4	GPR15	0.572192	3813	1322	0.528896	2978	0.420706	4884
RFNG	MORC3	0.571528	11006	6357	0.357287	3798	0.210556	7691
MLL	GRIN1	0.570866	127	6641	0.509612	3364	0.311562	6448
EN2	C22orf24	0.570866	1584	1816	0.535621	2100	0.37638	5653
CSF2RA	TREH	0.570425	3339	5113	0.53214	2491	0.26241	7212
FGF12	C11orf80	0.570204	10975	11097	0.274747	7018	0.241151	7640
TAF1	UQCRC2	0.569984	133	10195	0.441853	4590	0.301614	6039
SOS2	CSF1	0.569764	1240	174	0.598045	2673	0.494848	3976
CPEB3	SLC38A6	0.569764	4535	6274	0.256245	3677	0.112725	9003
TAP1	PSMB8	0.569764	9526	10513	0.432395	2359	0.338864	5372
ZMYND8	NUP88	0.569544	6622	10146	0.568914	2794	0.40412	5560
GMPS	IL9R	0.569104	5982	11363	0.302522	2381	0.110326	9257
AAK1	NTRK2	0.568227	9917	360	0.504058	3379	0.339383	5900
MAOA	SKAP1	0.568227	11066	8312	0.416717	5493	0.437591	5190
OPCML	CDK1	0.567788	10424	847	0.516397	3289	0.315202	6256
TP63	GPR126	0.567132	1612	5563	0.112913	3326	0.0379233	10307
MMRN1	TJP2	0.566914	5228	6178	0.260187	7537	0.274405	7149
DDAH1	B3GAT2	0.566477	5763	8327	0.545358	2559	0.403257	4263
RIN2	HOXD4	0.566477	6076	11186	0.379885	5267	0.379379	4798
ATM	IFNG	0.565605	908	10047	0.522277	2360	0.549519	2731
CDKN1B	SNX2	0.565387	1084	10773	0.518517	2164	0.474958	3660
EMX1	LLGL2	0.565387	2759	5196	0.473829	2870	0.32784	6314
ARAP2	BDKRB1	0.565169	8646	3235	0.352234	6282	0.269045	7210
SP2	DOCK2	0.564952	6716	2455	0.50457	2299	0.413464	5327
GYPE	CAPN9	0.564735	10356	2236	0.57442	2233	0.377017	5642
MT4	PNOC	0.564735	11261	10074	0.455775	4052	0.347473	6304
CENPF	SLC36A1	0.564517	6806	10258	0.299659	6663	0.467799	4620
LRRC68	PDCD2	0.564083	10827	10866	0.356147	5167	0.222985	7839
APBA2	CELF1	0.56365	8982	4291	0.00570665	8988	0.00141021	11452
SLC16A5	P2RX1	0.563216	10106	3223	0.00110832	10093	0.000468792	11560
DDX23	CSNK1D	0.562784	9818	6459	0.435759	2116	0.163961	8174
PTK2B	PPP5C	0.562567	1057	8625	0.507104	3148	0.433568	5140
CADM1	FXYD2	0.562567	5391	10287	0.485861	2651	0.251508	7193
NFATC2IP	ZSCAN12	0.562135	2012	6588	0.583151	2441	0.469011	4119
HSPA4L	ERGIC3	0.561704	9711	9866	0.594516	2011	0.432643	3006
TP53BP1	KIF1C	0.561488	749	1616	0.442409	3072	0.327424	6283
HADH	CRYGD	0.561273	5023	2188	0.523809	3118	0.217201	7193
DDX49	CYTH2	0.560412	1626	8192	0.200732	7820	0.173521	5860
LOC100287387	PI15	0.559767	1499	1264	0.491864	3899	0.25757	5868
CRMP1	KIF3C	0.558695	9633	3045	0.485166	3726	0.244832	6983
STXBP3	SYPL1	0.558267	7442	7554	0.553448	2096	0.218192	7158
NIPA2	NRCAM	0.55784	7913	6790	0.19977	7914	0.204439	7995
WIPF1	CETN1	0.557413	5112	5082	0.491835	3254	0.342348	6516
FOXE1	AQP7	0.5572	5906	8959	0.59776	2428	0.50421	3830
PRPF40A	IL15RA	0.555922	7003	10979	0.159444	7476	0.101569	8939
EFNB2	CASP8	0.555497	3958	1370	0.487272	3589	0.394986	5713
SNCG	TGM3	0.555072	6081	2609	0.103286	5333	0.0140302	10771
LSS	CYP21A2	0.55486	8544	8001	0.367473	4831	0.240853	7252
NASP	LEP	0.554436	2960	5455	0.382818	5190	0.333921	6216
CYB5B	TLE3	0.554013	3963	7704	0.489212	2357	0.305326	6284
FGF7	FAM38A	0.553801	387	6784	0.285627	6546	0.248868	6547
LGALS8	GRAP	0.553801	890	3280	0.510656	2032	0.252514	7300
GAD2	SYN2	0.55359	2065	6265	0.562624	2449	0.36838	5070
POSTN	IGFBP7	0.553379	456	1115	0.0625856	7350	0.0108972	10977
DCC	CD300C	0.552745	2625	3161	0.461401	2454	0.218151	7283
GUCY1A3	GPR135	0.552745	6429	2241	0.0664431	5489	0.0198874	10719
TOMM34	HIST1H1T	0.552745	6558	1563	0.39785	4691	0.430868	4815
CAMK2G	STX16	0.552113	11382	10223	0.440719	3242	0.304947	6904
ABCA1	PPP2R1B	0.550852	1801	10742	0.57815	2236	0.516274	3835
RGN	RNF103	0.550642	11654	9513	0.207608	4618	0.086893	9401
RAG1	NFE2L2	0.550432	84	11569	0.561265	2233	0.397325	5524
GIMAP5	RGR	0.550432	2657	5884	0.56761	2613	0.49377	3963
ABCC3	PTPRD	0.550222	979	9885	0.436163	3425	0.284314	6948
INSIG1	GIMAP5	0.549385	4894	2657	0.41523	4832	0.458604	4358
APOA1	PIAS2	0.549385	8543	6931	0.513913	3878	0.415829	3682
RAB4A	G3BP1	0.548967	8665	10464	0.164897	8483	0.262753	3498
DPP4	CYB5A	0.548549	4430	7919	0.412467	2165	0.520025	2759
SRSF8	AQP2	0.548132	9624	9068	0.473812	4058	0.41458	4407
RORC	STAT2	0.547923	5141	6285	0.468847	3164	0.396678	5150
SNRPA1	KCTD7	0.547715	7080	8878	0.473568	3479	0.227761	7597
PON1	MS4A1	0.547507	8311	11353	0.533463	3447	0.351056	5988
STAT5A	SH2D2A	0.547507	11247	4055	0.366131	3036	0.125862	8973
FLT1	SLC25A42	0.547298	11698	9260	0.49403	3524	0.364738	6067
SALL2	RASGRP2	0.54709	7062	7825	0.571027	2688	0.547467	3023
ADAMTS3	NOTCH4	0.546467	5809	8486	0.422706	4546	0.255775	7469
PPIP5K1	ABCF2	0.546259	7668	1695	0.596012	2623	0.582231	2295
CAMK4	ABI2	0.546052	3204	365	0.542916	3062	0.506134	2768
SCAI	PTPN21	0.546052	4652	9876	0.531765	2907	0.445184	2727
DLX2	TRIP13	0.54543	4197	6326	0.522709	2811	0.539214	2521
STRN	BTN3A1	0.545223	3000	2383	0.382375	5239	0.280563	6199
CHMP2B	ZNF238	0.545223	8473	5386	0.34534	5906	0.319762	6760
EFNA4	DIO3	0.545016	9324	4202	0.552986	3083	0.422755	5280
SNAP23	PABPC1	0.544809	1969	1763	0.258158	2038	0.0734799	9525
FBXL14	TAL1	0.544396	10974	11296	0.267399	2913	0.0776925	9598
ADH1A	ANP32E	0.544189	4250	9705	0.566048	2175	0.437349	4086
SULT1C2	HS6ST1	0.543777	5280	9290	0.38297	2491	0.181387	8379
FNDC3A	TOP1P2	0.543777	8104	1515	0.570899	2913	0.49086	3692
MTMR11	STX2	0.543158	233	11155	0.529381	2474	0.45135	4609
IDS	PJA2	0.543158	10156	3040	0.272161	3671	0.106595	8977
HIST1H3I	CLK1	0.542747	2739	1230	0.414427	4744	0.186298	7495
C1orf123	HADH	0.542541	9129	8219	0.22451	5455	0.107673	9343
EPYC	SFPQ	0.542336	5040	5766	0.181981	8657	0.19148	8348
FOLR3	DDX28	0.542336	11262	9617	0.539987	3705	0.481479	3527
UCP2	IL23A	0.54213	7084	110	0.572395	2286	0.406335	4975
EFNA5	EIF2B4	0.54213	9002	2412	0.291697	6560	0.276666	6957
LILRP2	ATP13A3	0.54172	1790	4462	0.422327	4328	0.39462	5046
TAF6L	CLEC11A	0.54172	9287	6653	0.133824	8779	0.295403	6684
SGMS1	TRPM2	0.541514	1698	9291	0.420952	2319	0.105712	9073
PGGT1B	ELL2	0.541309	281	497	0.455252	4417	0.366914	5621
NPAS2	NR2C2	0.541309	8943	6234	0.373109	5640	0.446665	3839
RQCD1	ZHX2	0.541309	11445	10812	0.50592	3426	0.540084	2880
KDM6B	CCNG2	0.541104	10699	960	0.167099	5587	0.195443	5779
IFI44L	STMN2	0.5409	6438	8251	0.56539	2098	0.464914	3613
ADH1B	HABP2	0.54049	5294	11464	0.419623	3002	0.136686	8538
MAGI1	CDH13	0.540286	517	1127	0.441186	4766	0.410204	5594
PARG	CREB5	0.540286	3462	11401	0.429389	4315	0.35766	5772
SLC25A13	RNF103	0.540286	7795	9513	0.234798	2016	0.0770121	9570
UGDH	PPP6C	0.540081	4805	7076	0.354845	2233	0.305538	6681
GPER	B4GALT1	0.538654	6945	2519	0.436363	3890	0.33518	6651
ZNF148	LYZL6	0.53845	10776	6591	0.245156	6146	0.13014	8725
CNIH3	CLK1	0.538247	4545	2576	0.452841	3686	0.164642	8217
GTF2H1	USP9X	0.538247	8233	11681	0.268624	3646	0.109621	9102
GTF2A1	GPR44	0.538043	5081	4413	0.554616	2955	0.594129	2052
S100A13	KRTAP5-9	0.538043	9102	4168	0.518594	2916	0.353566	5499
CACNA1C	NOL4	0.53784	7482	11128	0.309006	2479	0.16235	8106
CIB2	KLHL4	0.537637	9282	6221	0.474981	3800	0.277355	6950
RB1	BMX	0.537434	951	11674	0.388959	5628	0.483553	3846
BAI3	IGFBP1	0.537434	1752	237	0.385813	5500	0.22941	7565
SLC35D2	GINS1	0.537028	7486	9066	0.267077	4714	0.0896577	9298
C9orf3	LHX1	0.536623	10535	1232	0.389074	4110	0.344585	5724
SIAH1	CTSG	0.53642	1955	11409	0.344911	5489	0.249628	7303
UBAC1	WDR45	0.536015	8292	3050	0.346542	5681	0.310016	6429
TRPM1	PRKCQ	0.536015	10870	1136	0.499676	3017	0.234314	7305
GP2	NBL1	0.535813	9379	6514	0.529333	3427	0.323486	5540
CRYBA1	KCNA1	0.535611	5864	3597	0.502094	4102	0.291616	6625
AGPAT2	NRGN	0.535409	2580	3583	0.388206	3429	0.434535	3368
RS1	KIAA1199	0.535409	4087	5615	0.40565	4559	0.271084	6717
HAB1	SLC22A18	0.535207	1534	9367	0.339077	3303	0.223157	7740
HOXA4	PDCD2	0.535005	1101	10866	0.523026	3292	0.494463	3873
GTF2IRD2	UPK1A	0.534602	5510	5912	0.40114	4823	0.438592	4528
PBX2	BCL11A	0.534602	7761	10669	0.497281	3417	0.247656	7561
EIF4EBP1	MSI1	0.534401	1451	1301	0.458229	2270	0.34342	5465
MYL7	NTRK2	0.534199	6185	360	0.431867	4381	0.220419	7626
MTOR	KLK2	0.533998	9512	1159	0.334152	2022	0.0508539	9186
UBR5	UCKL1	0.533596	8475	5291	0.383328	5362	0.364595	4726
AAK1	ARCN1	0.533596	8870	3993	0.370366	4834	0.189282	7805
CYB5A	RAD51	0.533395	7921	917	0.413064	5095	0.318428	6639
RFX1	HLA-E	0.532993	2712	2099	0.463284	3845	0.317657	6156
CHD1L	RBM6	0.532792	1730	10210	0.340523	6105	0.247168	7658
PLS1	LOC339290	0.532592	9328	10978	0.47919	3079	0.362493	5705
ZNF330	DAZL	0.532391	7017	3624	0.521115	3377	0.295304	6756
HSD11B2	GAPDH	0.532191	9086	11717	0.411378	2331	0.133025	8597
GSPT1	TNIK	0.531191	3590	2431	0.0822087	6166	0.0166822	10791
ADRB1	CMA1	0.530991	1415	2744	0.441582	2651	0.438859	4528
PDPN	STRA13	0.530991	11160	5274	0.340399	6323	0.187548	6942
LOC92973	SAA4	0.530791	7276	2140	0.506214	3299	0.346103	6042
PPFIA1	MYL6B	0.530392	11077	7717	0.476867	4234	0.271571	6895
2003-03-01	KCTD20	0.529794	7275	4602	0.443257	4970	0.388126	5625
UGP2	KIAA1009	0.529595	5140	8366	0.146123	7559	0.0595654	9955
ADIPOQ	BMP6	0.529197	10002	773	0.550256	2702	0.380064	6268
ROR2	KIT	0.528999	1154	934	0.0161273	6058	0.00468683	11245
HPGD	OCLN	0.528999	2324	7984	0.479626	3335	0.251848	7409
LARGE	EBNA1BP2	0.5288	10660	5680	0.0234423	4969	0.00513287	11199
CYP19A1	PTPN11	0.528601	655	916	0.33451	6756	0.400448	5304
FAM169A	ADAM21	0.528601	10341	1769	0.567954	2836	0.322194	5883
TCF4	SRSF2	0.528006	6131	5657	0.353117	5321	0.183721	8021
TMEM106C	VGLL4	0.528006	8110	9638	0.264715	4415	0.0571153	9908
NFASC	CD79A	0.52761	6380	7498	0.338273	5908	0.236948	7373
VAV1	ASCL1	0.527017	4102	9894	0.451459	4539	0.455365	4327
SOD2	PSMD2	0.527017	4277	170	0.339085	6225	0.293155	6922
G6PC	LRP2	0.526819	5783	4609	0.364483	5794	0.290021	7216
CNR1	APOB	0.526819	6418	1200	0.319843	5590	0.111073	9122
PRKRIR	HSPA8	0.526621	10472	182	0.44397	4104	0.141115	8365
TP53BP2	ADAM9	0.526424	4429	4367	0.315125	4004	0.163425	8476
ZNF391	XRCC6	0.526226	1822	2059	0.274768	6234	0.0986973	8839
CCL25	TTYH2	0.526029	6224	11469	0.46646	5000	0.40735	5247
HPN	SYNGR2	0.525832	7132	4489	0.0485055	9910	0.0131029	10772
CAMK2G	SLC25A6	0.525635	1903	9789	0.183761	2363	0.0359286	10125
FOXD1	LIPF	0.525635	2911	4983	0.397065	4780	0.575183	2705
H1F0	MAZ	0.524651	11178	805	0.232083	7479	0.350371	2403
FAM171A1	BAT3	0.524455	6333	3499	0.358794	5822	0.315362	5597
CRH	SHC3	0.524455	9738	519	0.522025	4300	0.397066	5329
NCAPH2	TADA3	0.524455	9985	5312	0.377491	5736	0.446599	2207
CASP4	GNAT2	0.524258	1291	4184	0.376718	4113	0.265891	7303
PHYHIP	TNFRSF1B	0.524258	6696	3476	0.34188	3167	0.258022	6829
DNAJB5	ITIH3	0.524258	8087	6709	0.224169	2109	0.0513542	9943
CDS1	ARF3	0.524062	9585	8752	0.275425	2384	0.109809	9074
GATA3	MYO7A	0.523278	9863	2904	0.260028	3437	0.135082	9025
HCK	PEX3	0.523278	10086	6376	0.444131	2717	0.338094	5548
FYN	PRKCA	0.522886	9834	9912	0.3186	5992	0.503327	2203
PDE4DIP	EIF2AK1	0.522691	3064	3063	0.557868	2773	0.397948	3795
MYL1	MCF2	0.522691	9530	851	0.403109	5630	0.38228	4462
PTPRM	ABCC9	0.522691	11702	6764	0.335887	5230	0.229162	7618
ACADS	MVD	0.522495	8825	4034	0.354944	4591	0.164461	8460
NEFL	PRKRA	0.522495	10328	1997	0.386448	4221	0.211707	7823
SP100	SYNCRIP	0.5223	6855	9497	0.349617	5925	0.250389	7616
UBE2E3	FBL	0.522104	4455	8606	0.351102	3910	0.134666	8855
SEMA3C	METTL7A	0.522104	7192	8169	0.527095	2181	0.257112	7122
RAD50	IL5RA	0.521909	542	6272	0.540615	2942	0.333299	5832
CSHL1	KIAA0232	0.521519	11449	7240	0.503888	3850	0.372325	5763
BMP2	OASL	0.521129	117	1208	0.303844	4151	0.12959	8841
RANBP6	STAT1	0.520935	2380	11720	0.42677	4505	0.311551	6301
RHAG	HDAC1	0.520351	2416	8222	0.329347	6235	0.292029	6162
ZNF101	SLN	0.519962	5932	9174	0.551167	2294	0.352537	5840
GPRC5B	GPX3	0.519962	9606	11491	0.0838416	9000	0.0574747	9475
XCL1	LSR	0.519574	9041	7791	0.261797	6766	0.229325	6877
MFSD7	FMO4	0.519574	10115	3166	0.539803	2185	0.406615	5516
CCL11	ACTR2	0.519186	9384	5297	0.534771	3560	0.458728	3548
PARD6B	PLCH1	0.518799	1817	8319	0.44255	4929	0.523214	3269
HDC	AKR7A2	0.518605	5175	2267	0.405815	2112	0.206305	7886
SERPINH1	BRS3	0.518412	3352	4719	0.526534	2153	0.521352	3567
ZBTB33	FGF1	0.518412	9548	11704	0.368558	5297	0.487995	3606
GABRA6	LAMP3	0.518218	3678	6673	0.455088	4340	0.294671	6322
CTAGE5	PIWIL1	0.518025	232	5461	0.325457	4583	0.142938	8546
MAB21L1	ARID5B	0.517446	8714	10991	0.515356	2032	0.196525	7731
RBM25	SLC35A2	0.517253	10536	3855	0.481964	3727	0.28402	6660
PTPRO	SIX6	0.516867	195	2135	0.498096	3984	0.335722	6442
SQSTM1	PDPK1	0.516867	1294	1827	0.414814	5256	0.16454	8498
BRAF	SAG	0.516482	9666	5225	0.559519	3077	0.515594	3627
TMPO	HOXD10	0.51629	2433	10808	0.530944	3030	0.456865	4423
NME5	DOLK	0.51629	6371	4991	0.318603	5140	0.191926	7904
GPSM2	MAN1A2	0.51629	8539	10616	0.493962	3704	0.383692	5873
COL5A2	ODC1	0.516097	7882	5746	0.244205	2574	0.0828984	9513
IFNG	CYP2C18	0.515713	24	483	0.549303	2908	0.482489	4003
ATRN	NRCAM	0.515713	3124	6790	0.470495	2752	0.499469	3055
FADS1	GTF2F1	0.515713	11018	6338	0.237482	2912	0.0648002	9822
MANF	RPLP1	0.515521	6141	1768	0.235239	4045	0.0767371	9322
HPRT1	MARCKS	0.515521	7133	2194	0.433177	3748	0.234808	7322
SNAPC3	RRP1B	0.515521	7696	1681	0.38489	2926	0.24288	6984
CCDC94	ANKRD34C	0.515521	8634	3750	0.382895	6231	0.244329	7477
LEPROT	AKAP4	0.515137	3491	6593	0.47986	2211	0.227263	7395
BBS9	TRIL	0.514945	7044	3840	0.457508	3740	0.246284	7325
PDE12	TMPRSS2	0.514754	7620	4595	0.236938	6596	0.204877	5979
PHYH	SYF2	0.514562	2474	2539	0.470062	4104	0.484054	4021
BST1	GNAT1	0.513988	2427	3719	0.518178	2771	0.321223	6220
IGKC	LAMA1	0.513223	1438	11451	0.395938	4463	0.303867	6612
EFHD1	EIF3D	0.513223	3535	4888	0.365632	3827	0.121795	8834
FAM189A1	PSMD2	0.513223	9703	170	0.390978	4289	0.302406	6786
SEMA3A	ITGB3BP	0.513033	3156	10021	0.574249	2826	0.380723	5046
STS	MPP2	0.513033	7515	4268	0.50674	2852	0.165848	8090
EIF2C2	LCMT2	0.512651	7966	8362	0.560316	2692	0.39965	4809
NUP205	MTA1	0.511319	8180	679	0.384261	4277	0.149135	8475
DUSP5	PDLIM1	0.511319	11268	6448	0.0176449	5231	0.00684102	11158
TRAK2	HNRNPUL1	0.51056	9440	9482	0.36161	4402	0.415046	5385
ADAM22	CAMSAP1	0.510371	4980	10254	0.515161	4065	0.425136	4373
CTPS	MAN2A2	0.510181	2201	11062	0.0682526	9097	0.100483	7353
NHLH2	TLR6	0.510181	10883	3772	0.548707	3527	0.410485	4948
ZCCHC11	N4BP2L2	0.510181	10971	541	0.4644	2332	0.438811	2454
TRAPPC3	IFT27	0.509992	4313	5620	0.419741	2784	0.207416	7737
DUSP3	P2RY2	0.509613	1214	5831	0.474939	4926	0.323725	5880
MAD2L1	ALK	0.509424	759	11193	0.487818	2138	0.327892	6327
HSD11B1	RGS20	0.509046	5266	10417	0.0199698	9989	0.00667843	11184
MYBL1	IL1R2	0.508669	470	11705	0.434449	5034	0.441161	5066
CELA2A	OPCML	0.50848	8380	10424	0.301949	6752	0.372922	5747
GTF2H2	GDF10	0.50848	8892	10570	0.257549	7514	0.362098	6139
TPM2	SIGLEC7	0.507538	2091	4577	0.269449	3835	0.0605794	9544
BTG3	DUSP3	0.506974	2322	10553	0.547943	2348	0.278802	7055
ORC4L	HOXB7	0.506974	6006	7111	0.437974	4734	0.248874	6552
DGUOK	CCIN	0.506787	6838	4698	0.488707	2848	0.167719	8222
TECPR2	P2RY2	0.506411	10918	5831	0.454191	4455	0.383856	4854
RCN2	CSE1L	0.506036	7221	8255	0.265636	5774	0.135979	8761
ATAD2B	TIPRL	0.506036	9667	2751	0.373361	5598	0.378071	5585
TCF7	PITX2	0.505849	2402	10347	0.37515	6227	0.241028	7652
HES1	PHF2	0.505849	6892	8554	0.21986	7551	0.183191	8268
CA4	NKX2-2	0.505474	10083	3285	0.432709	2002	0.214259	7994
IFNG	GNRHR	0.505287	648	11387	0.225545	7839	0.361727	5235
SETD3	LOC157627	0.5051	3573	4142	0.448226	3095	0.288381	6204
TRAF3IP3	TNNT3	0.504727	10065	5638	0.533506	2526	0.307688	6525
ETV6	NR2E3	0.50454	673	1507	0.593379	2822	0.291534	6419
KPNA1	TNK1	0.50454	9827	531	0.2994	5543	0.275363	7357
DKC1	CACNB4	0.503421	4436	3752	0.386138	2153	0.261205	7134
RASGRP2	NEFL	0.503421	7826	10328	0.175224	7689	0.155858	8389
NCK2	SRP54	0.502677	2727	5605	0.355683	4217	0.32275	6300
C6orf108	ATXN7L3B	0.502677	9203	9954	0.346057	3632	0.265961	7154
CEACAM7	MKI67	0.502492	626	11164	0.292956	7032	0.312876	6696
PLK3	PSG11	0.502492	11525	3423	0.450402	3174	0.472105	3398
FXYD1	SLC25A13	0.501564	1907	7795	0.0441405	9832	0.103598	6621
TRADD	RND2	0.501009	2877	11340	0.414895	5140	0.321408	6500
LRP8	MRPS12	0.501009	9388	2923	0.332711	4574	0.146312	8700
RPGRIP1L	SLC15A1	0.500824	7264	1477	0.56415	3217	0.33317	6297
LIG3	DHRS3	0.500639	10430	10125	0.582696	2123	0.389333	4490
TP53	PAK1	0.500454	1021	567	0.324706	6215	0.440089	2824
MAGOH	RPL23	0.500454	9412	2160	0.475395	2946	0.098147	8846
HOXA2	C8B	0.499901	3262	5843	0.321104	6216	0.307488	6530
RAB11FIP2	ZNF467	0.499532	2489	9218	0.323885	4344	0.193288	7845
TARBP2	AIM2	0.499532	5221	1455	0.596466	2303	0.585725	2727
CLIC5	AMD1	0.499163	3821	6207	0.321174	4919	0.159124	7974
ABCB7	FLT1	0.499163	10983	1011	0.209286	5321	0.0310306	10239
BCL6	TNK1	0.499163	11689	531	0.479804	3769	0.361102	6277
MYC	RPL3	0.498979	7217	1555	0.0266786	8474	0.00538438	11068
AZGP1	SLC1A5	0.498795	5396	11074	0.22419	5445	0.340863	4814
ACOT7	VPS26A	0.498795	7426	5352	0.433177	3877	0.155355	8110
C14orf132	SLC10A1	0.498611	8627	3685	0.308815	4252	0.105589	9171
TMF1	ABCB1	0.498428	1620	719	0.472161	2111	0.397821	5142
KDM6B	POLR2A	0.498428	10698	10133	0.0039048	8054	0.0016356	11424
PRKCI	C14orf132	0.498244	10884	11130	0.0659501	9808	0.0975836	5628
HGFAC	NFRKB	0.49806	4656	2903	0.471334	4331	0.289196	6361
RAB6A	FGF12	0.497693	11356	511	0.364142	6270	0.32903	6587
BUB1	CDK13	0.49696	10412	836	0.594321	2015	0.350971	6244
PTGDS	CSRP1	0.496777	1158	8153	0.437334	2735	0.232969	5569
FAM153B	IGFBP1	0.496777	10988	237	0.404144	4741	0.171712	8318
CDC25C	RPS6KA2	0.496412	595	3027	0.390125	4888	0.308696	6374
TSHR	KDM5C	0.496412	2230	2971	0.37496	5581	0.414472	4970
TIMM17B	LMF2	0.496412	3383	1655	0.364816	6334	0.245164	7143
SEZ6L	AKAP13	0.496412	3402	11291	0.43723	4901	0.388517	5348
MOCS3	ELAC2	0.496412	4986	9250	0.532721	3139	0.465827	4148
NTRK2	RNF103	0.496229	2891	9513	0.380942	5491	0.316604	5589
MPL	DRD1	0.496229	3657	4163	0.4447	4628	0.314737	6777
NPFF	KIF5A	0.496046	6636	5441	0.463009	2728	0.193027	7699
HIST1H2AG	WSB1	0.495499	1223	10264	0.188856	7916	0.156349	8673
ERBB4	ATP5J2	0.495316	766	9508	0.351877	6062	0.255073	7140
ABCD2	PRUNE	0.495134	1551	6760	0.400608	4865	0.280158	6849
IL12B	HNF4G	0.495134	11299	10680	0.522601	2221	0.354887	5886
TAF12	VWF	0.494406	7113	11341	0.152756	8505	0.184381	7461
PPP1R2P9	GARS	0.493861	1568	6107	0.448593	4804	0.496087	3659
DYNC2LI1	CD86	0.493861	6704	5810	0.334653	4098	0.182581	8400
ZC3H13	LRRC8B	0.493498	9301	3434	0.538787	2879	0.272053	7213
MAPT	PPP5C	0.493316	1245	8625	0.506825	2268	0.38631	5845
MYL3	AVPR1A	0.493316	11029	8396	0.339535	5177	0.248294	7506
COL6A2	SOX3	0.493135	1895	9883	0.309505	2597	0.239616	6752
ANK2	IFNA1	0.493135	9232	702	0.362608	5783	0.22708	7464
CCL17	PTPN11	0.492954	187	916	0.344267	5150	0.323415	6533
LOC100131510	NCR1	0.492954	6269	3689	0.434658	5211	0.352853	5234
FAM193A	FARP1	0.492773	1971	1943	0.0476251	6038	0.020352	10695
SAG	NOS2	0.492773	3780	420	0.514619	3777	0.482253	3435
FAM76A	SNTB1	0.492591	4665	6580	0.535638	3363	0.372154	5776
PPBP	C11orf41	0.491868	8631	9033	0.491812	2729	0.343129	5113
HSPA12A	NCK1	0.491327	10968	11091	0.0956991	9289	0.209807	5948
STOML1	HNRNPH1	0.490606	3403	10611	0.386375	5508	0.152479	8474
PFDN4	SNX19	0.490066	10336	6554	0.19683	3918	0.221425	7818
WIPI2	POLR2G	0.489706	3090	9133	0.453269	2108	0.348579	5712
OVGP1	MDFI	0.489527	10912	7631	0.22321	7399	0.185797	8335
GDI1	PCBP4	0.488809	5695	3812	0.481593	2190	0.325351	6459
ORAI2	CYP2E1	0.488809	9846	434	0.459241	3431	0.402266	5823
KALRN	TOM1L2	0.48863	4994	4148	0.447917	4512	0.244181	7515
APLNR	PGF	0.48613	894	11512	0.574909	2789	0.556531	2919
ANGEL2	FGF12	0.48613	7670	10975	0.390195	4822	0.529384	2554
NPY	ITGA8	0.485952	8060	10338	0.110141	8211	0.1471	8015
CBFA2T3	PITPNM1	0.485774	10755	7763	0.429738	4189	0.355827	5460
DLD	RFNG	0.485596	5705	11006	0.252394	7199	0.298528	5260
POLG2	DNM3	0.485596	9032	9060	0.357718	5363	0.326707	6098
CSF2	NTRK2	0.484531	408	359	0.464078	2408	0.398985	5629
ANKRD40	OPRD1	0.484531	5954	4192	0.533636	3262	0.393072	5486
KIF3A	GLP1R	0.484531	9333	5934	0.582566	2531	0.464684	3119
TUBB2A	PIGH	0.484354	1234	9974	0.440823	4715	0.364444	3942
PDLIM4	DES	0.484177	2363	10119	0.353379	2173	0.292516	3142
FKBP1A	SMYD5	0.483823	11664	5987	0.338378	5724	0.316969	6318
OSBPL8	NDUFAB1	0.483116	10751	4887	0.319249	5546	0.109874	8566
CD163	ACLY	0.482939	1330	10220	0.360056	5797	0.213391	7137
CDK3	RBM9	0.482586	285	9623	0.447198	3791	0.381624	5802
PPEF2	BSG	0.482058	1775	5704	0.470391	4191	0.409627	3335
STK19	IGFBP2	0.482058	5566	9778	0.217601	6201	0.0816137	9470
SOX2	MARCO	0.481354	2819	9690	0.368268	4904	0.381076	5174
NPTX2	SP2	0.481354	5227	6716	0.199367	8392	0.123464	8756
PDAP1	IGKC	0.481354	8209	7666	0.252668	5531	0.110334	9025
AQP9	RHO	0.481178	4058	8919	0.586887	2867	0.441546	4591
GNGT1	B3GAT2	0.481178	6287	8327	0.388216	5778	0.239579	7069
GNB2	CA1	0.481178	8283	8662	0.0993	2654	0.033066	10235
SFXN3	ASCL1	0.481178	9502	9893	0.405373	5280	0.286295	6733
RNF160	SERBP1	0.480652	8448	9794	0.281568	7184	0.361538	2859
CFLAR	LIPF	0.480301	2494	4983	0.505182	2951	0.333621	6530
RECQL	NEK7	0.480301	4292	4358	0.423309	2201	0.17132	8435
WT1AS	RAD54L	0.480125	995	11679	0.315361	6658	0.520318	4223
ZNF45	ANKRD26	0.480125	4196	7311	0.198188	6421	0.0925475	9362
FMO5	NFAT5	0.480125	7358	1282	0.380474	5520	0.371786	6000
FARP2	AMELX	0.47995	4778	4200	0.479038	3916	0.336314	4912
SPOCK2	TRAF1	0.47995	5698	11565	0.255887	7125	0.237503	4702
SHOX2	CACNA1C	0.47995	6012	7483	0.305263	6748	0.157152	8681
WWOX	DCAF7	0.479775	9370	7644	0.353138	5123	0.281568	6786
SOCS2	NAMPT	0.4796	8435	3508	0.306551	6743	0.305082	4472
NUP153	LY6H	0.479425	2592	5927	0.461243	3455	0.200695	7877
RAB36	FADS1	0.478726	9311	11020	0.410428	4719	0.51576	2591
TCF15	PRKCQ	0.478726	10873	1136	0.485963	4677	0.258603	6973
HIST1H2AM	CEP68	0.478552	2743	9557	0.555318	2617	0.584085	2975
ACYP1	PRKAB2	0.478029	3034	6226	0.0854976	8127	0.0318635	10457
CFH	KLK3	0.47768	2037	699	0.065747	2624	0.0224945	10568
OLFML2B	AGTPBP1	0.477506	5556	3838	0.526455	2920	0.475485	4493
ROD1	GLT8D1	0.476985	5169	2837	0.311706	5819	0.170759	8477
SRGAP3	CLTCL1	0.476811	7058	3032	0.394278	4656	0.322113	6992
PSKH1	ACD	0.476811	9574	6749	0.441497	4253	0.571055	2729
CDH11	COMP	0.476637	1142	9533	0.0197462	10649	0.0332533	9009
CIT	RBM25	0.476117	1878	10536	0.389138	5787	0.43025	4640
SLC24A1	SRSF2	0.476117	7999	5657	0.425454	5457	0.290646	6416
TRPV6	NAA10	0.475943	6319	1691	0.0615299	5177	0.0347486	10350
SERPINA5	NFIA	0.475943	6517	11429	0.16872	2425	0.0694178	9693
CRYBB2	EYA3	0.475943	7958	6215	0.379594	5369	0.297718	7099
RYK	NUP133	0.475943	11277	8806	0.304081	5678	0.29502	6917
CDKL1	NENF	0.47577	11515	9200	0.31805	4353	0.145766	8420
SSR1	VAMP7	0.475424	4261	4359	0.255309	6786	0.297386	5544
LPA	SMCP	0.475251	1554	6934	0.27277	6731	0.134328	8773
ZNF81	PLA2R1	0.475251	2220	5048	0.53826	3320	0.326884	6049
SERPINB7	KLRA1	0.475078	5153	1732	0.534385	2773	0.481289	4017
APBB3	SALL2	0.474905	2481	7062	0.544036	2935	0.412443	5171
NOS3	MVK	0.474905	11311	6419	0.537982	2997	0.37028	5673
OXSR1	MMRN1	0.473869	8570	5228	0.276264	6115	0.202132	8245
RASGRP1	PVR	0.473697	2993	2449	0.466336	4128	0.246355	7374
TEK	TNPO3	0.473525	606	5376	0.221451	6106	0.146115	4987
HEXIM1	APPBP2	0.47318	9587	7931	0.421739	3222	0.368374	5499
DOPEY1	FOXD1	0.473008	9958	2912	0.336278	4817	0.152611	8895
MALT1	ATP8A2	0.472837	2124	2906	0.00036309	10892	0.000153477	11645
ERBB2	C19orf10	0.472665	2924	8410	0.27113	6989	0.313293	2139
IL6R	CTNNA2	0.472493	623	1145	0.152673	3121	0.068898	9712
PSMD9	VENTX	0.47215	448	7278	0.217088	3478	0.0641313	9815
PMS2L1	CTGF	0.471978	832	6162	0.485879	3789	0.300976	4679
FER	TRPC3	0.471978	4724	4583	0.17633	8615	0.228307	6282
RPP40	MYCBP	0.471807	6969	6753	0.570196	3174	0.593805	2203
C16orf88	LOC100290973	0.471635	7309	2825	0.195906	7270	0.215113	7159
LZTR1	VDAC3	0.471121	6772	5647	0.488762	2893	0.297308	6001
ETV2	UBQLN2	0.47095	3711	4431	0.390325	4747	0.284776	6934
GLI2	RND2	0.470779	205	11340	0.559062	2763	0.490262	4018
GNB2L1	GNAI2	0.470608	4222	1599	0.514618	4104	0.23152	7220
FGF18	HNRNPD	0.470438	10891	7496	0.364571	6044	0.287181	6804
WNT4	STAR	0.470267	1147	3966	0.476654	2539	0.365879	5850
CYP3A4	RAB40AL	0.470267	1209	87	0.406312	2486	0.247514	7106
PTPRR	CDX2	0.470096	694	747	0.57357	2637	0.447093	4574
IKBKB	LOC730101	0.469414	5512	7033	0.528347	2749	0.319365	6109
WISP1	CDH8	0.469074	2133	491	0.411283	5005	0.240999	7526
MDM2	METAP1	0.468903	1056	7112	0.353368	6071	0.330219	5179
GNL1	GDF10	0.468903	7388	190	0.0483499	8894	0.0432122	10205
PTTG2	APOBEC3B	0.468733	1479	8652	0.494893	3934	0.306867	6267
SAA1	NME3	0.468733	2975	1027	0.0681026	9011	0.0469922	8884
SNRK	DGKG	0.467206	11222	209	0.553274	3088	0.318788	5908
DNAJC6	MEP1B	0.466698	5568	1782	0.569856	3317	0.269101	6810
PYCR1	MRPL12	0.466698	7233	9197	0.0559122	8501	0.0847312	8123
MAPKAPK2	ITSN2	0.466529	5721	789	0.0652112	5639	0.0278523	10455
RGS10	NTRK3	0.466191	2831	64	0.369448	5453	0.305206	6417
PHACTR2	PRKDC	0.466191	10677	9504	0.331965	6942	0.349448	6465
ZNF41	NOTCH4	0.466022	2662	8486	0.384136	5900	0.349414	6245
LPHN2	SERPINF2	0.466022	3531	1901	0.167417	8092	0.0711399	9885
MAP1A	PRG2	0.465348	3393	8612	0.529825	2027	0.579624	2334
CCPG1	C1orf144	0.465179	3474	3093	0.242985	6394	0.130635	8661
SNAPC5	DEPDC5	0.465179	4838	7663	0.515891	3245	0.395887	2189
COX10	MAGEA12	0.465179	6727	1361	0.254556	5560	0.194728	8222
MYH10	CDKN2B	0.465011	2581	643	0.339612	3554	0.371533	4491
IBTK	UBAC1	0.464843	6387	8292	0.317834	5414	0.225387	7611
DIO2	NR2F2	0.464506	1719	8813	0.0815439	3450	0.0110321	11018
MATN4	PAX1	0.464506	2656	6246	0.330285	5330	0.189196	8198
UBXN2B	TCN1	0.464002	1856	5479	0.382931	4985	0.126377	8828
HSPBP1	KLF10	0.464002	4860	7837	0.441963	5265	0.311268	5943
SASH3	SAA4	0.463834	9655	2140	0.483534	4111	0.468619	3976
ENO3	PRKCE	0.463834	8521	11094	0.557741	2433	0.391949	5639
FAM36A	HOXC6	0.463666	9700	2826	0.533282	3631	0.444988	2815
XIST	UBE2D2	0.463499	7907	8158	0.470012	4713	0.250622	7226
RRAGD	GAGE3	0.463331	2689	1765	0.143261	4555	0.0405782	10133
TSPAN6	IL1B	0.463331	8777	8819	0.23317	6899	0.227512	5415
FGF7	TLL2	0.462828	1922	5881	0.371028	5477	0.336194	6305
RNFT2	LHB	0.462661	8894	11425	0.437535	3760	0.460945	4145
HTR2C	PITX2	0.461825	3237	10347	0.508034	3886	0.411043	5468
CDK7	C1QBP	0.461658	3020	7161	0.119092	4984	0.022126	10588
PARP3	MDH1	0.461491	9059	6134	0.55592	2734	0.15198	7378
E2F5	PAM	0.460658	674	7926	0.442681	4685	0.28443	7071
WNT5A	XRCC5	0.460326	705	8184	0.463381	3121	0.171089	7937
PEG3	SYN2	0.460326	9091	6265	0.0799643	2071	0.0155605	10765
NUDT13	LDHA	0.459993	7963	10794	0.495882	2812	0.263889	6870
GLS2	SARDH	0.459827	5275	1449	0.282502	7021	0.195222	7640
FANCC	EPOR	0.459495	625	95	0.433201	4658	0.315355	6624
GCLM	ATP9A	0.459329	2874	5393	0.331825	5509	0.274701	7270
CXCL13	CD70	0.458832	10436	3704	0.00024604	11261	4.15008e-05	11683
GABRR1	VAPB	0.458666	2765	11053	0.11956	9175	0.303743	5003
GIPR	SMARCD1	0.458501	5158	7245	0.579223	2461	0.402566	4405
NR0B1	GOLGA4	0.458335	9346	1945	0.302876	6150	0.198259	8236
ABI2	CDC14B	0.457344	354	10257	0.404881	5336	0.446363	4662
DNAJB9	ARL1	0.457344	5361	6799	0.315449	3441	0.221319	5740
IGF1	GNA11	0.457344	8188	10785	0.418844	4270	0.36005	5845
MTERFD2	STAT5B	0.457179	7054	11214	0.556255	2208	0.417923	5230
GRIP1	PPP5C	0.457179	9265	8717	0.536552	2210	0.590947	2097
DKFZP586I1420	THUMPD1	0.457014	6940	9963	0.431627	3160	0.234591	7798
BCHE	DDX39	0.456685	7328	507	0.31522	5073	0.341858	2438
SNRNP40	HSPA9	0.456685	10683	10818	0.531765	3071	0.302103	6894
TADA2A	ZNF330	0.456356	7277	7017	0.357237	4796	0.330431	6710
MRS2	PDS5A	0.456191	4295	3976	0.406102	3367	0.206121	8115
GRK1	ZBTB40	0.456027	1426	5540	0.309393	5037	0.164471	7761
MAP3K13	UBE3A	0.455534	289	199	0.484204	3991	0.403615	4930
EPS8	ELOVL5	0.45537	472	4709	0.320975	5948	0.222693	7688
ZNF267	EPHB2	0.45537	4158	10980	0.560518	2239	0.257303	7095
LFNG	ELL	0.454714	1725	9420	0.407862	3605	0.236758	7310
KIF23	POLR2E	0.45455	6676	10646	0.258954	7226	0.181965	8150
PITX1	RFK	0.454386	7403	5273	0.00280528	11152	0.00227041	11369
ZNF710	NFATC4	0.454386	9269	1190	0.539148	3687	0.447034	4853
TP53	PROZ	0.454223	987	6616	0.456037	4825	0.50192	4132
ASL	ERCC1	0.454223	6054	949	0.227767	6432	0.149219	6717
MYCNOS	FCGR2A	0.454059	886	7180	0.488265	2957	0.128008	8287
TNNT1	OGG1	0.453406	5658	7800	0.36136	2699	0.175616	8283
PSMF1	WDR45	0.453406	11663	3050	0.273461	3482	0.114036	9133
ATP5G2	RASGRF1	0.452916	8227	969	0.402661	3100	0.23579	7734
MAPK1	FZR1	0.452916	11686	10928	0.332825	4663	0.206495	7617
ERCC6	ANKRD17	0.452265	1135	8796	0.513329	3745	0.345207	4143
TGFB3	CRYAB	0.452102	808	2031	0.475237	3097	0.449132	3176
GALT	SNPH	0.451939	6187	10439	0.161032	7021	0.07762	9496
TRIB2	ACACB	0.451939	9488	1398	0.539719	2692	0.468049	3882
SEC31A	PRKCB	0.451452	5389	341	0.113001	9008	0.111006	8938
MAPKAPK5	KRT86	0.451452	10815	2106	0.0152192	8198	0.00188561	11398
SLC12A4	RPLP0	0.451289	8080	1405	0.188744	2201	0.0440035	9763
PPID	CCT7	0.451127	11660	8172	0.328964	3964	0.14089	8389
FADD	SKAP2	0.450965	8206	5635	0.381584	5771	0.366557	6217
ABCA2	TAF1	0.450965	11631	133	0.389114	4295	0.439952	4624
ASNS	NCAM1	0.450479	6194	10609	0.250036	5270	0.121468	9098
HS3ST1	TNK1	0.450317	10862	531	0.412212	4616	0.234837	7820
C5	SIK3	0.450155	7303	4416	0.494371	4292	0.321089	6308
IQCK	GRM5	0.449347	2684	5012	0.409088	5482	0.217925	7748
SLC25A40	LAMB2	0.449347	5052	8263	0.497377	3648	0.248439	7168
GRIK5	LRRC68	0.449185	4508	10827	0.165832	7547	0.146278	8679
FLAD1	MED12	0.449185	8511	10331	0.010393	6763	0.00249806	11382
CRELD1	EFNA5	0.449024	8552	9002	0.0998528	6787	0.0326675	10404
LMO2	MSH2	0.44854	1975	11576	0.410764	5114	0.470192	2874
BMP6	MTG1	0.447896	8697	8077	0.411798	4899	0.254018	6960
ODF2	LRP8	0.447896	10400	2163	0.265317	7318	0.157741	8192
PRKX	MET	0.447575	617	857	0.582067	2311	0.517181	3220
CTSF	DOCK2	0.447575	9228	2455	0.328309	4755	0.233789	7668
SEC23IP	KCTD20	0.447414	4500	4602	0.482282	3140	0.465851	4240
SGCD	SPTBN1	0.447253	4590	9900	0.145868	8600	0.177534	8209
CHRM3	INPP4A	0.446932	6275	3198	0.502399	2869	0.497721	3965
C6orf47	ZIC2	0.446932	10385	5136	0.386408	5632	0.288889	6527
QRICH1	USP4	0.446612	7827	362	0.495391	3224	0.454182	3752
ASPHD1	FUT9	0.446291	5791	1810	0.251872	6109	0.196378	8286
ELOVL6	ST13	0.446291	10278	676	0.572669	2577	0.348754	5751
POLR1C	NGDN	0.445971	5985	7722	0.0157493	8450	0.0083672	11126
ITGAE	BTN3A1	0.445012	145	2383	0.247616	7769	0.217105	7350
MPHOSPH10	LSM3	0.445012	3459	8451	0.0190126	6451	0.00447216	11263
ERC2	DUSP9	0.444852	6354	447	0.348641	5620	0.26318	7212
STK38	FOLR3	0.444852	6606	11262	0.411685	4864	0.391299	6021
MLL2	NDRG2	0.444374	1378	8903	0.504184	2445	0.298949	6725
RNF115	USP2	0.444374	1925	4506	0.358406	2129	0.15825	8422
2006-03-01	AHCYL1	0.444374	2547	4333	0.219583	7163	0.155847	6005
PTGER3	PAK1	0.443896	2439	567	0.0995715	9449	0.109634	9034
STX2	TRAF3IP3	0.443896	3702	10063	0.444867	4083	0.458384	3797
PRPF31	TUBB	0.443578	10242	528	0.112002	8248	0.0296512	10400
DDX17	VPS41	0.443578	10581	10544	0.351761	4763	0.198394	8003
EIF2S3	LPL	0.443102	5491	10537	0.259396	6360	0.111646	9055
TSPAN31	DLGAP5	0.442943	5627	6734	0.381682	4898	0.243455	7139
SLC12A1	EXTL1	0.442784	4134	7616	0.573726	3033	0.531427	3004
HNRPDL	HMMR	0.442626	2159	6375	0.506413	2465	0.149387	8304
TDRD3	SNAP25	0.442467	2515	7944	0.485866	3557	0.2723	7080
EDN3	AKT2	0.442309	631	10305	0.360257	5515	0.147029	8560
RAD52	POU6F1	0.441675	48	54	0.354876	5632	0.350604	6552
MGP	ERBB2	0.441517	6205	2924	0.404314	4113	0.423504	4362
E2F3	ZNF148	0.441517	10937	10777	0.112104	6607	0.0418793	9846
MICA	DCTD	0.441201	10099	11364	0.190102	6319	0.169505	7869
EIF4EBP2	ETS2	0.440727	4854	8190	0.416886	3036	0.429324	4908
DGKB	RFX2	0.440412	1305	4643	0.47372	3881	0.31382	6382
NFIB	ILF3	0.440097	9987	2499	0.344852	5339	0.235512	7063
SRSF2IP	TGOLN2	0.439782	4849	8434	0.426645	5044	0.326095	6194
DGKE	PDGFRA	0.439782	11215	1014	0.549761	2093	0.349561	6106
CRADD	E2F4	0.439782	11539	740	0.48299	2177	0.351308	5981
MAP3K7	MUC5AC	0.43931	6417	1235	0.506845	2212	0.451973	4833
TRPC1	UNC13B	0.43931	8559	9462	0.0556462	7882	0.0330273	10190
PHLDA2	PICK1	0.438996	9603	5415	0.34841	3925	0.332826	6183
ZNF195	CXCR5	0.438839	10705	5	0.0500737	3545	0.0133465	10914
EREG	BCL6	0.438525	4097	11689	0.240776	5515	0.144202	8844
RAB11FIP5	CDR2L	0.438368	3539	4155	0.550128	3736	0.341573	5986
CLIP3	ACD	0.437742	5639	6749	0.0168262	9354	0.0143241	10954
IL15	RB1	0.437585	40	581	0.278963	6194	0.16812	8707
TAF13	ST18	0.437273	1562	7622	0.491587	2005	0.218735	7514
EIF3A	RORB	0.437273	2532	2152	0.0020166	10787	0.000564311	11569
DIXDC1	GFPT2	0.437273	6060	9029	0.000726797	10302	0.00046629	11566
2002-03-01	PSMB2	0.437273	9289	314	0.316335	3794	0.085527	9113
JAG1	HOXD4	0.437116	2888	11186	0.566021	2568	0.378183	4819
EML2	KCNH1	0.437116	10642	2798	0.194402	6072	0.198802	7490
CYP19A1	AFF2	0.43696	11694	9386	0.478152	2506	0.353032	6157
GYS2	PIWIL1	0.436804	10027	5461	0.564424	2267	0.229999	7449
SAC3D1	DOK4	0.436492	8681	2355	0.331416	6357	0.302186	6236
SERPINB5	FGFR2	0.436024	11579	3977	0.0313551	8313	0.0065903	11130
PEG10	HAUS7	0.435557	9085	11131	0.295861	4137	0.173276	8440
CDS2	UROD	0.435402	10657	7160	0.0515456	9984	0.0250968	10544
PDIA6	RET	0.435402	11048	868	0.199826	4611	0.0569583	9836
COL4A6	PDE2A	0.435402	11500	1721	0.0218527	7812	0.00244586	11346
SKIL	SEMA6C	0.435091	910	9390	0.260468	7265	0.277816	6814
GDF11	KCTD20	0.434936	7365	4601	0.431352	3327	0.224	7763
CT62	LOC91316	0.43478	3695	6065	0.324228	6225	0.216409	7712
RUNX1T1	NAIP	0.43478	5205	6780	0.434271	5282	0.410738	5655
PPAP2C	F3	0.434315	4377	6069	0.026333	7806	0.00687072	11162
VCAN	FAP	0.434315	7589	9322	0.149299	8802	0.209417	7044
C6orf123	APOL1	0.43416	1495	4690	0.538404	2196	0.259031	7090
KIAA0556	BAT3	0.43416	5819	3499	0.133456	6813	0.0454067	10108
RWDD2A	SRP19	0.43416	8987	4822	0.145821	4701	0.0442946	10235
BCKDHB	SLC4A2	0.43385	10984	7052	0.0869068	9588	0.107237	8827
CD36	CYP19A1	0.433695	6179	655	0.488843	3566	0.461549	4925
ATP11A	SEC61A1	0.433695	10802	8891	0.344529	4609	0.208115	7563
TRIM32	SNRPA	0.433541	7997	10183	0.584416	2245	0.289168	6339
HOXA11	ALPI	0.433386	1508	3211	0.46897	4014	0.354201	6167
DCLK1	NMT1	0.433386	4988	8440	0.373895	5714	0.394292	4993
MNX1	CAPN2	0.433386	11580	6510	0.392774	5542	0.344569	5829
HABP4	LPPR4	0.433077	2695	11014	0.256297	6471	0.165328	8417
PRRG1	ATP5D	0.433077	5529	7472	0.576205	2241	0.341903	5570
TMEM106C	ESRRB	0.432922	8111	627	0.408689	2017	0.0910112	9195
SFTPC	SLIT1	0.432922	8143	7336	0.32945	3569	0.12088	8711
DIS3	ITIH2	0.432768	9978	6110	0.392077	4396	0.163785	8561
KITLG	KCNK3	0.432305	11332	10640	0.300197	4493	0.288119	6663
FUT2	MLC1	0.432151	3233	6408	0.170428	8730	0.251359	5626
ABCG2	MRPL49	0.431843	3400	6461	0.199708	7762	0.14157	8779
ACVR1B	TNFAIP1	0.431843	5976	6496	0.135587	7961	0.176412	7511
RAB30	SLC6A7	0.431535	3278	3793	0.394172	4426	0.219005	7626
FRY	COL5A2	0.431381	538	7882	0.139138	8888	0.247405	2474
NBEAL2	PRKD2	0.431227	5326	7735	0.191797	2008	0.163099	8194
PTPRT	JPH3	0.43092	8649	2778	0.484198	3844	0.522621	3757
PRKAB1	HERC4	0.430766	4938	1523	0.204012	7849	0.08919	9365
FAM179B	CR1	0.430766	10769	5453	0.265706	3251	0.0705477	9682
RAB1A	HOXA1	0.430613	2359	11243	0.159489	2523	0.0641589	9892
ABHD5	GRM5	0.430152	3013	5011	0.395719	2142	0.119205	9073
PRKAR2A	USP6	0.429846	173	650	0.487438	4527	0.528437	4153
OTC	SCAND2	0.429846	4703	5039	0.454	3976	0.337204	6381
SLC7A8	NCAPD3	0.429387	10591	11153	0.187487	5932	0.216637	3500
C19orf26	GABARAPL1	0.429387	3364	5348	0.343268	4522	0.196695	8055
PPP2R5C	PPP1CC	0.429234	10126	7218	0.176931	2543	0.0306127	10407
DRG2	PRPF40A	0.429081	7157	7003	0.172139	8482	0.185289	6898
PDGFA	ADAM17	0.42847	113	231	0.391838	4086	0.377003	6333
PKN2	RPS6KA2	0.428317	6347	3027	0.519166	3380	0.327239	6082
FAM13C	ELL2	0.428317	9276	497	0.290612	6152	0.122137	8968
BCAR3	FGF9	0.428165	6325	4673	0.259626	6247	0.138352	8914
EBAG9	EMG1	0.428165	7749	8773	0.262839	6351	0.197367	7777
E2F6	LPPR4	0.428013	5535	11014	0.386335	4319	0.24839	7311
UBE2I	SMARCD3	0.426643	2847	11198	0.407355	2011	0.386823	5280
PPM1D	LSM12	0.425885	6614	9226	0.325731	6057	0.40083	5511
PROM1	CHI3L2	0.425885	10779	1707	0.250061	4643	0.13722	9035
AURKA	HLA-DPB1	0.425734	4456	7573	0.406011	5724	0.304613	5853
ARHGAP44	GLS2	0.425734	6082	5275	0.287517	6682	0.232339	7659
ST3GAL1	FGF8	0.425734	9650	534	0.319215	3623	0.280022	6692
GSR	LPP	0.42528	4721	10523	0.362739	6044	0.215104	7502
TERF2	PGR	0.425128	305	612	0.105055	4154	0.0574892	8284
HIVEP1	PAPD7	0.424977	4842	3079	0.0595927	4721	0.0175301	10845
AP4E1	LOC100289632	0.424675	3751	2896	0.276803	6584	0.206271	8132
IL2	ITGA4	0.424524	547	1114	0.38843	5906	0.468609	4650
HIRIP3	USP6	0.424222	3576	650	0.232242	2877	0.066856	9933
TNNI3	ATP9A	0.424222	6002	5393	0.334309	5157	0.219677	7974
SRM	DGKD	0.424071	1182	8482	0.0531019	3612	0.0205059	10431
AGFG2	EN2	0.424071	1385	1584	0.41702	5283	0.475324	3168
UBE2J1	EXOSC7	0.423469	8479	2996	0.34039	3364	0.110937	9234
SEC24D	CTAGE5	0.422267	2517	232	0.0754186	9224	0.0321488	10337
CHGA	ASCL1	0.422117	10150	9895	0.432771	3196	0.16597	8080
CAMSAP1	DULLARD	0.421967	8963	7943	0.520138	2884	0.245631	7102
CCDC22	TIMM17B	0.421967	8979	3383	0.326034	4117	0.499464	4093
DIO1	DHRS2	0.421817	1773	4604	0.451629	4050	0.206719	7550
SMAD1	CHRNA6	0.421667	330	1536	0.223708	4072	0.0951554	9295
ATG12	GORASP1	0.421069	2470	4419	0.0282821	9957	0.023349	10267
ZNF238	IFNA1	0.421069	5387	702	0.320566	6282	0.22354	7509
LYN	SCAI	0.42077	1073	4652	0.382022	3019	0.307204	6772
TOE1	CYP19A1	0.42077	2876	655	0.320396	5339	0.121275	9266
MYRIP	MDFI	0.42062	8994	7631	0.311859	6730	0.331053	6441
SLC10A3	CCHCR1	0.42062	9717	6922	0.323578	6252	0.155046	8642
TAF5	IDS	0.420322	443	8861	0.492245	2081	0.467536	4049
SNW1	PPP1R11	0.419874	7208	7874	0.327706	5268	0.238794	7639
ITGA2	OSMR	0.419577	10790	8695	0.323951	2865	0.0903762	9194
SFRS8	SDHD	0.419428	7938	9820	0.459085	3424	0.239899	7191
DIAPH2	PAK3	0.419279	3887	2788	0.0165459	8981	0.00364256	11314
SH2D1A	LRP8	0.419279	7623	2163	0.392862	4675	0.244151	6806
SPOCK1	COG7	0.41913	8537	3035	0.55562	2083	0.476325	3985
PCDHB11	RQCD1	0.418981	428	2901	0.375166	5065	0.283185	6754
ADH5	MXI1	0.418833	7201	11386	0.401072	4338	0.288915	6897
CASP9	RGS12	0.418684	11227	2334	0.259883	5867	0.122233	8739
2011-09-01	RBM5	0.418536	2882	2549	0.517725	3212	0.302896	6467
FBLN2	ISLR	0.418239	2530	8091	0.105674	6506	0.0698697	4174
PART1	GABRA2	0.417942	2772	6570	0.375383	4393	0.284646	7229
SSH1	SQSTM1	0.417794	3726	1294	0.149493	8132	0.163413	8774
CTSK	EPHB2	0.417646	306	11616	0.44372	3456	0.34975	5923
IFIH1	MLC1	0.41735	3292	6408	0.274365	6959	0.269033	5199
NOL7	HSD17B3	0.41735	8941	9353	0.410216	4820	0.269753	7291
LSM5	RPP40	0.417202	3895	6969	0.445641	2480	0.324721	6802
ICK	AAK1	0.416906	10744	8866	0.227209	2665	0.102502	9277
UBFD1	ADAMDEC1	0.416315	9350	4573	0.441963	4372	0.218083	7598
KIAA0754	PENK	0.416168	1726	7757	0.0121918	10653	0.012302	10618
PMP2	ERLIN1	0.415725	5812	5762	0.418918	5144	0.290499	5887
INVS	XPNPEP1	0.415578	6638	4896	0.36109	5598	0.340966	5946
RAP2A	PTPRD	0.415431	864	262	0.252453	7082	0.137605	8295
KPNA3	RASA2	0.415431	5289	861	0.315894	6265	0.339089	4757
ARID1A	MYCBP2	0.415284	5091	9162	0.544965	2280	0.245422	7314
ST8SIA3	RPL39	0.415137	4692	10466	0.3664	6025	0.430039	5325
STAM	EPHX2	0.414843	646	10782	0.150281	4946	0.0796239	8693
GOSR1	AASS	0.414255	3391	5431	0.260504	7175	0.420576	4971
SIX1	ALDH6A1	0.414255	9380	2428	0.0195782	10361	0.0187843	10595
THAP11	GNPAT	0.414108	2834	8808	0.319026	3884	0.191482	7382
TLR3	MPRIP	0.414108	3181	8182	0.222566	7542	0.131591	8432
PKP4	PRPS2	0.414108	9173	10799	0.277766	2771	0.197853	8244
VAPB	UGP2	0.413962	10275	6873	0.499256	2824	0.334145	5221
ZNF254	ACTB	0.413815	4618	11712	0.150067	3781	0.0409634	10316
AKR1B1	HTRA1	0.413815	6114	11441	0.55414	2883	0.584245	2496
FCGR2A	ACSM3	0.413815	7182	2982	0.4803	4424	0.402001	4670
ATM	CFLAR	0.413669	1049	2494	0.389295	3655	0.474826	3615
MTSS1L	XBP1	0.412645	2913	9140	0.340346	4801	0.177049	7752
CASP5	SPTBN1	0.412499	1016	8863	0.148366	8072	0.0988591	9300
CASP3	BPY2	0.411624	5686	1316	0.0715941	5047	0.0317924	10529
PRKCB	C19orf10	0.411187	620	8410	0.009581	10602	0.00685424	10988
KYNU	MLC1	0.411187	10015	6408	0.188962	8242	0.36911	2600
MEST	RPS8	0.411042	7241	1440	0.0216621	7234	0.00166839	11366
PCM1	RPS2	0.410896	6204	1395	0.44393	4515	0.135537	7712
ADRB2	KCNH1	0.410896	11344	2797	0.0572173	4113	0.0170848	10838
MCC	FSCN2	0.410751	877	4108	0.162743	7960	0.144337	8869
ZNF253	CASP8	0.410751	5151	3438	0.437016	4517	0.325769	6383
WNK1	TSFM	0.41046	8730	10886	0.249826	5025	0.201035	8119
CDKN1C	NHP2L1	0.410025	829	11044	0.358684	5377	0.542489	2467
PAK2	HN1L	0.40988	571	10140	0.381187	5603	0.509052	2598
GSTM3	LGMN	0.40959	124	1619	0.0180675	6607	0.00380439	11286
ZNF345	PDPK1	0.40959	2053	1827	0.456279	3373	0.255343	7421
MUT	NBN	0.40959	9481	4744	0.431072	3409	0.204924	7985
STK38	YLPM1	0.409156	5760	3584	0.14878	4819	0.0363118	10304
CDKL5	TNK1	0.409156	6228	532	0.204833	2280	0.0988303	9366
DDC	TMPO	0.409156	9569	2433	0.313409	6675	0.477284	4177
PRPF3	BRD1	0.408867	8491	9273	0.298827	6303	0.184687	8191
FLJ39739	MSI1	0.408578	3427	1301	0.403856	5081	0.254022	6855
TSC1	JAK2	0.408433	2353	6966	0.00103656	11454	0.000576426	11525
KCTD12	ITPKC	0.408433	8413	3835	0.152983	8008	0.124959	8931
BRCA1	ASF1A	0.408433	11338	9192	0.466515	3736	0.3744	5785
SMURF2	MDM2	0.408289	3054	904	0.173238	3450	0.0313018	10367
CDK17	ZNF217	0.407856	226	1832	0.199529	8323	0.320708	3743
MINA	USP6NL	0.407856	4274	4205	0.56816	2072	0.423546	5107
RALGAPB	TRPC3	0.407568	10910	4583	0.212502	7911	0.319735	4175
PRKDC	MPRIP	0.407424	256	8182	0.244643	6184	0.0954366	9072
LPCAT4	GPR31	0.407424	9825	376	0.438959	4424	0.255327	7207
TRAK1	RAB3GAP1	0.40728	6899	3114	0.49992	2821	0.335662	5872
BCKDHB	IGBP1	0.407136	10985	4014	0.161411	5163	0.0536502	10108
GAB1	BCL6	0.405987	255	11689	0.329102	6134	0.279973	7078
GPR68	WDR13	0.405844	706	11450	0.582958	2772	0.58386	2352
GPRC5A	SLA	0.405701	3397	429	0.234332	3256	0.150265	8700
ASPA	KIAA0427	0.405558	9043	6088	0.108995	4663	0.0410727	10342
TMEM30B	ZBTB16	0.405128	7417	9070	0.187911	5370	0.155007	8473
RPE65	KIAA0509	0.404985	3749	2793	0.419757	2048	0.124591	8688
PEPD	LRPAP1	0.404985	5654	5736	0.340743	4111	0.0890359	9007
CEP290	SRF	0.404985	7611	9484	0.322105	6129	0.140998	8238
SKIL	SPTBN1	0.404842	783	8863	0.176492	8134	0.125519	8952
CATR1	MYL1	0.404842	998	9530	0.404579	3534	0.346578	6440
PCNT	LOC100289632	0.404128	1894	2897	0.5079	4473	0.317998	6627
DGCR14	PABPC1	0.403986	1830	1763	0.420616	4758	0.207959	7423
FUBP1	CNIH	0.403701	9241	2548	0.143854	3714	0.0360947	10225
RECK	KIAA0240	0.403558	4826	8340	0.393122	5269	0.255949	7436
TTK	KLK3	0.403558	11307	699	0.456569	4605	0.333945	4937
HOXB2	OAS1	0.403273	9001	7851	0.307152	6721	0.217906	7936
SLC2A5	RNF19B	0.403131	3985	6090	0.0115304	6777	0.00229646	11329
BRDT	NPFF	0.403131	5073	6636	0.155035	8484	0.148662	8475
SSX2IP	EMP1	0.402989	3078	326	0.490527	3132	0.181716	8037
MTMR4	MXD1	0.402989	9097	815	0.227811	3704	0.131829	8929
ACVR1	PCDHB17	0.402421	9149	172	0.483022	4541	0.272521	7091
HYOU1	KLK2	0.402279	3522	1159	0.011544	9453	0.00287278	11182
RFC4	FER	0.401995	59	661	0.38547	4997	0.285654	6825
THOC2	DYRK1A	0.401853	1921	11544	0.0392081	3181	0.0146184	10859
POLDIP3	EIF6	0.401853	3527	4853	0.417519	4285	0.300334	5429
TNNI2	SEC61A1	0.401853	7918	8891	0.266142	4999	0.178564	8024
BID	TIMP1	0.40157	2476	729	0.446617	3398	0.174074	8225
SLCO1B1	TLE3	0.401004	5148	7704	0.589806	2423	0.363824	5410
ZZEF1	POLR2A	0.401004	8081	10133	0.36643	5606	0.256319	6376
SYT1	FAS	0.400862	9451	444	0.306969	3074	0.112598	9286
HEG1	ITIH4	0.400439	8936	6706	0.264138	3977	0.128809	8944
NFKBIL2	CDH13	0.400439	11269	11223	0.417269	3814	0.396764	5767
TNKS	LHCGR	0.399874	1354	2075	0.275324	4768	0.172289	8360
TRPC6	NEU3	0.399874	5903	1488	0.529262	3821	0.401543	4892
FUT8	PTPRA	0.399593	10933	503	0.545868	2008	0.309517	6264
B9D1	FOXN3	0.399452	7006	544	0.272065	7076	0.303414	5269
DHFR	CBFB	0.399311	647	10504	0.155237	8849	0.162015	7847
ATF2	FGF7	0.399311	1041	1922	0.457167	3971	0.339973	5990
ARHGEF1	MOBKL3	0.39917	7906	8150	0.379793	2728	0.40415	5235
LOC646934	PDHA2	0.39903	8375	2735	0.335163	5689	0.195358	7970
ZNF84	TCF15	0.398889	10365	10873	0.0624476	8475	0.0276718	10687
RFPL1S	PFKFB2	0.398749	6624	1351	0.396228	4613	0.231734	7418
KL	ODC1	0.398749	7771	89	0.434134	2756	0.20703	7671
TCEB3	ITSN1	0.398468	1847	11229	0.300644	6439	0.217965	7441
CRAT	TSC2	0.398187	10951	8264	0.400874	2457	0.177428	8080
CTR9	C22orf9	0.397907	10185	8848	0.223218	2123	0.0653762	9773
ZNF24	ERC1	0.397626	3009	7353	0.258298	7278	0.294435	6881
CDH8	OCLN	0.397486	6793	7984	0.298206	5008	0.118598	9074
PPM1F	DRD1	0.397346	6883	4163	0.00870879	8165	0.00243311	11396
LAD1	IZUMO4	0.397206	2984	10095	0.363386	5163	0.312609	6316
C9orf144	CTRC	0.396927	1820	10058	0.363676	5568	0.239298	7296
FGF18	WT1	0.396927	10892	721	0.369385	2500	0.247885	6791
MPHOSPH9	FSCN2	0.396787	10051	4108	0.270986	7035	0.340791	6355
RAP2A	SKIL	0.396787	10634	910	0.255353	5726	0.185561	8282
CHN2	SCAMP5	0.396647	2950	7041	0.00554643	8486	0.00132721	11407
GPD1L	HLA-DOA	0.396508	7856	1348	0.394756	5348	0.308329	6261
TAF1	NOTCH2	0.396229	559	7562	0.541716	3430	0.52734	2842
MECOM	NDUFB7	0.396089	928	5337	0.340479	5653	0.240631	6495
SATB1	TNC	0.39595	6410	2561	0.164984	8119	0.12624	8736
GRAMD1B	GDF10	0.39581	10865	10570	0.197667	7556	0.211722	8142
PARVB	MAGEB3	0.395671	7446	2235	0.326005	6916	0.34883	6404
CLSTN3	LCK	0.395532	10736	2944	0.438334	3899	0.492961	4421
MUC7	ZNF217	0.395393	1539	1832	0.0924731	9421	0.234995	5985
MTRF1L	CASR	0.395393	3755	8399	0.201404	7622	0.187831	7972
SLC5A12	HIST1H1B	0.395393	7609	1581	0.238675	7533	0.126999	8661
PTGER3	NEDD4L	0.395393	9007	8772	0.10837	8995	0.0870678	8933
TEAD4	CTNNA2	0.395253	10369	1659	0.317273	6464	0.179299	7937
NFATC3	PSMD8	0.395114	1191	2338	0.519354	2633	0.365156	4859
VILL	OGG1	0.394975	6629	7801	0.248564	2968	0.122586	8829
GTPBP1	ATF7	0.394975	10583	4217	0.386688	3921	0.123697	8916
PKD2	OXA1L	0.394697	3797	9159	0.347383	6047	0.375481	4778
MTF2	USP8	0.39442	3960	9179	0.292604	6267	0.312597	4990
ABCB10	LOC100290973	0.39442	5045	2825	0.310287	6282	0.28637	5771
DHPS	FGFR2	0.39442	7214	148	0.485254	3472	0.430122	4764
SNRPC	HAS2	0.393865	8128	4984	0.30579	4700	0.214726	7602
PLSCR1	B2M	0.393726	2522	4256	0.432044	3347	0.222202	6861
SRI	NFE2L2	0.393449	8492	11569	0.434547	2327	0.222827	7774
CCNB1	NR1D2	0.393311	4342	5269	0.154708	8387	0.164703	8324
ADAM2	PRAMEF12	0.39262	2078	2789	0.407431	4421	0.280125	7120
GRM8	LGMN	0.39262	3660	1619	0.54534	2601	0.309086	6409
TAT	RRN3P1	0.39262	4993	5822	0.504356	2144	0.251047	7121
IFT140	BCL9	0.39262	6935	5742	0.395175	5630	0.255411	7068
COL17A1	FLT4	0.39262	10923	9755	0.0312053	3804	0.00961711	11056
MAPT	LOC100290973	0.392482	154	2825	0.257121	5902	0.326125	4929
FRAT2	CFD	0.392206	9543	9642	0.339508	2058	0.233201	7150
SNRPD1	TNFAIP6	0.39193	7430	378	0.470579	3085	0.196068	8040
TRHR	CUL3	0.391792	11472	7195	0.0904425	8145	0.0622751	9728
FOLH1	MAOA	0.391655	779	11066	0.167057	5671	0.0551696	10108
PKM2	GIT2	0.391517	2150	6259	0.178226	8559	0.32712	5153
CAP2	AHCTF1	0.391517	3103	5236	0.0407441	6443	0.0385106	10345
NUFIP1	PDE10A	0.391517	7013	5106	0.535817	3285	0.279788	6835
RTF1	MCM3AP	0.391104	7898	9822	0.318823	5138	0.311932	5615
EEA1	PRSS3	0.391104	9017	9419	0.351148	6302	0.301316	7166
ZNF92	KITLG	0.390967	2633	11332	0.28951	7367	0.191956	6996
RUVBL2	SSSCA1	0.390967	5321	3564	0.0323385	3570	0.0354176	5842
TRDMT1	ZNF330	0.390829	10399	7016	0.374482	4958	0.287057	6821
TGFB2	RET	0.390692	267	868	0.0556847	4543	0.0122116	10882
NPY2R	SKIV2L	0.390692	3213	7478	0.389958	5078	0.228385	6767
CYP27A1	HPN	0.390692	11706	7132	0.0972735	3019	0.167738	7800
AFAP1	ST20	0.39028	7073	3404	0.241713	2282	0.0795114	9738
GNAS	LYZL6	0.390143	1456	6591	0.364254	3548	0.227832	7357
MMP17	FGF8	0.390006	4989	534	0.177135	4533	0.0819426	9563
COMP	THBS2	0.389321	9534	11390	0.00332074	11074	0.00168198	8589
MEOX2	FIBP	0.389321	9753	6862	0.392685	2240	0.211832	6455
CELSR1	TOE1	0.389321	10963	2876	0.196731	3460	0.254595	6685
NFIB	CFLAR	0.388638	11205	2494	0.282556	6310	0.343992	6158
IFRD2	RBM9	0.388502	6139	9623	0.414332	4785	0.487659	4266
F2RL2	CDH12	0.388365	1778	2052	0.337641	5885	0.257755	7314
TNC	SPTBN1	0.387684	11423	8863	0.355722	5338	0.400922	4630
IKBKAP	ATP2B1	0.387411	3967	7154	0.105776	5185	0.0683633	9165
DPT	SERINC5	0.387003	7537	4447	0.0624243	7985	0.0224334	10604
KIAA0100	PPP1R16B	0.386732	9168	10882	0.0334358	10043	0.0256053	10587
SMG1	JAKMIP2	0.386596	2391	9329	0.244397	3059	0.12396	9096
LSAMP	CD40	0.386189	5798	4740	0.0525154	9070	0.0204746	10662
TRAPPC2P1	PSMA2	0.386053	6019	10566	0.0291706	8873	0.027614	6655
STARD7	PRSS3	0.385783	10615	9419	0.373033	3188	0.301951	7163
NBAS	HNRNPUL1	0.385647	1712	9482	0.345131	6545	0.33331	6657
ITGA4	CARD8	0.385512	5295	10432	0.577855	2638	0.370394	5210
PTPN3	EPOR	0.385106	1702	95	0.458987	3023	0.43834	4874
SFRS12IP1	SLC30A4	0.385106	8706	6938	0.376496	4923	0.270773	6879
ZNF43	POLR1C	0.384836	3635	5985	0.012108	5504	0.0190831	8071
SLC33A1	RPP40	0.384701	4279	6969	0.338846	3600	0.270774	7420
ST6GAL1	HLA-G	0.384701	10665	9726	0.47353	2852	0.381119	5507
DZIP1	HIST1H2BN	0.384566	6047	5885	0.0390884	3049	0.0135658	10759
IMPDH1	MAP2K2	0.384566	10039	135	0.295825	2266	0.123832	6897
SPG20	IFRD1	0.384431	9234	2635	0.353201	2705	0.202328	7479
PIK3C3	TRIM23	0.384296	5229	7032	0.130335	8946	0.12801	3952
UCP3	SKIL	0.384161	4043	910	0.286999	5113	0.111149	9271
CBARA1	MLL4	0.384026	4950	7750	0.0462935	4878	0.0338432	6945
FAM50B	KBTBD2	0.383892	4559	2551	0.140753	8699	0.135154	8961
TAB1	RXRB	0.383892	5200	368	0.440907	4336	0.375797	6193
HDGF	NFATC2IP	0.383757	8230	2012	0.482832	2171	0.535218	3144
FRY	PPFIA1	0.383622	539	11077	0.328189	2046	0.119379	9177
NAPG	IGFBP2	0.383353	9648	781	0.155665	8647	0.111652	8201
F9	SLC4A2	0.383219	5138	7052	0.0558099	10103	0.0727243	9469
RNASE1	FBXO7	0.38295	6900	4927	0.313554	6244	0.319596	6428
DDIT4	NRP2	0.38295	9209	10623	0.533075	2537	0.216407	7541
GZMA	PIP4K2A	0.382816	10101	4901	0.109889	7625	0.152831	7150
HCK	VSIG4	0.382547	1096	7456	0.454705	2070	0.205767	7495
TMEM115	MUT	0.382547	7740	9481	0.0931817	4730	0.0595483	9908
MTCP1	RAB3GAP1	0.382413	5250	3114	0.460657	2574	0.361434	5389
FGF7	GNRHR	0.382279	471	11387	0.292414	3342	0.276089	6772
CDH5	TSC22D1	0.382279	6701	8471	0.268187	6409	0.126971	8895
PAQR4	STAT5B	0.382145	4352	11213	0.166143	7699	0.0736138	8271
ARHGAP19	MMRN1	0.382145	7072	5228	0.292238	3558	0.0772522	9779
PTHLH	MLEC	0.381476	7469	11027	0.586283	2185	0.285947	5742
ALDH1A1	IFT27	0.381342	6524	5619	0.514622	2681	0.394526	4781
LYPD1	CHM	0.381342	8200	2608	0.462331	3213	0.18924	8069
TANK	SCAMP5	0.381342	9128	7041	0.0245198	5793	0.00384089	11190
FBXO21	SNCG	0.381075	1963	6081	4.9091e-05	11572	4.57588e-05	11634
VAMP4	MAP1LC3B	0.381075	6330	8787	0.410209	3431	0.19573	7701
FGL2	CPB1	0.381075	8983	10538	0.315085	5634	0.174444	8398
HFE	MRPL12	0.380941	8361	9197	7.65887e-05	11485	3.55438e-05	11661
FGL1	OLFML2B	0.380807	10729	5556	0.470947	4112	0.411257	4829
CXCL9	SLC38A10	0.380674	6722	2872	0.292764	5223	0.227235	7202
RPP38	TNK1	0.380407	10372	531	0.0107109	8375	0.00225785	11411
ATRX	CAMLG	0.380274	8580	1608	0.522869	3671	0.397551	5061
CYP3A7	TRHR	0.379874	798	11472	0.00369606	9459	0.00232276	11225
SLCO1A2	ARFIP1	0.379741	3238	5093	0.505162	3863	0.451623	4646
MAK16	MFSD5	0.379608	6800	10270	0.298649	4222	0.159609	8563
PHF14	RAPGEF5	0.379475	7667	7542	0.305156	6701	0.386736	4900
SLC1A3	RSL1D1	0.379342	6135	6666	0.15413	8156	0.155485	2012
AP4M1	HYAL2	0.379209	3399	6551	0.268139	6940	0.347133	5890
RARRES1	GADD45A	0.379076	47	958	0.244663	6721	0.23904	5527
PTGER1	GRIA1	0.378545	7681	6367	0.455898	3364	0.499461	3050
PLOD1	FLOT1	0.378413	5726	9980	0.403839	4319	0.391971	3713
VEGFC	BAK1	0.37828	983	11562	0.44203	2632	0.163293	8365
GTF2H4	CCHCR1	0.378148	10684	6922	0.300441	5405	0.110076	9203
SEC22B	DDX28	0.377883	10903	9618	0.330379	4645	0.340848	5456
PTK2B	TRAFD1	0.37775	3467	4845	0.196915	7749	0.343933	4436
SERPINB3	CCNA1	0.377618	348	961	0.434235	3436	0.253431	7387
CHST2	IL10	0.377618	7440	558	0.0713783	4358	0.013889	10852
CLUAP1	NOTCH4	0.377618	7665	8486	0.381524	3914	0.199141	8175
ABL1	FGL1	0.377486	1092	10729	0.252687	6467	0.261064	7463
PTPN22	LPAR1	0.377354	6321	9742	0.162888	8431	0.228494	4075
GOSR2	P2RX1	0.377089	8074	3223	0.292695	7126	0.309745	5733
UNC13A	HOXC6	0.376957	2072	10020	0.350809	5750	0.221297	7007
TOP2B	RIPK1	0.376561	592	11216	0.448509	4546	0.186782	7925
ANGPT1	HOXA1	0.376561	977	11243	0.0380605	7408	0.0159147	10829
PTPRB	RB1	0.376298	10141	709	0.293034	5888	0.258468	6931
CDK17	HSPA4	0.376034	9254	487	0.0556261	4896	0.0473431	9636
ID2	UBE2I	0.376034	10543	2847	0.338994	3757	0.0990014	8916
ERG	FAM171A1	0.375903	11627	6333	0.174624	3581	0.0780235	9760
RAD17	ZNF643	0.375771	1915	5139	0.435209	3885	0.202756	7987
ELF1	PPFIA3	0.375639	9443	10748	0.357673	5827	0.245006	7381
ATXN10	NME5	0.375245	9076	6371	0.0911676	6604	0.0553387	9817
CHRNA5	CSNK1A1	0.375114	5928	6615	0.3749	5644	0.333685	3750
EDNRB	RAB1A	0.374982	203	2359	0.103255	5538	0.0729713	6296
RHOBTB3	SNAP23	0.374982	2007	1969	0.133754	6742	0.220458	2977
TRIM52	USP12	0.37472	2103	4410	0.194503	8340	0.314875	4683
MYBL1	PPP3R1	0.374458	634	9865	0.39323	3618	0.157558	8502
ANKRD6	CHST7	0.374458	5190	2753	0.411829	5146	0.222725	7278
HOXA10	KIAA0427	0.374458	10760	6088	0.00340216	11068	0.00136086	11474
ATP8A1	HSPA6	0.374196	4572	5516	0.522771	3339	0.473236	4883
DR1	CAMK2G	0.374065	2374	11382	0.0895707	3765	0.0391114	10242
KMO	GPLD1	0.373934	8953	11647	0.589805	2151	0.390188	4729
ATM	CFLAR	0.373541	1048	2494	0.352066	5900	0.367548	5769
PTPRN2	F3	0.373411	5702	6069	0.0787102	8632	0.0474907	10151
EPHX1	GPR15	0.373019	8240	1322	0.314454	4182	0.134597	8728
ATP6V1A	STX8	0.372758	4494	7005	0.252401	6199	0.40237	3671
POU1F1	PP14571	0.372237	3666	4542	0.290854	3999	0.0819932	8577
EPB41	UGP2	0.371976	2119	5140	0.229738	2339	0.302757	3493
KLRD1	SLITRK3	0.371976	3219	4047	0.413502	3403	0.160913	8423
GLRB	SLC1A4	0.371586	9054	10458	0.00245847	11037	0.00238935	11217
ZIC3	CDH17	0.371456	4674	10080	0.528892	2476	0.325515	6465
IPO8	STRN	0.371456	4714	3000	0.204642	7723	0.334437	5992
USP46	CNKSR2	0.371456	10747	4041	0.272788	6062	0.117586	8771
TAC1	FMO3	0.371066	5796	10010	0.43714	4457	0.372114	4633
TNP2	FER	0.370548	3172	661	0.403903	4562	0.278951	6933
YAP1	NCF2	0.370548	7459	10370	0.544642	2533	0.453708	5133
RCOR1	AKAP11	0.3699	7144	4269	0.426182	4797	0.366957	5402
ZNF211	NOL7	0.369771	7618	8941	0.394381	4026	0.307056	6517
TRIM29	KRT17	0.369383	944	3925	0.000436865	11389	0.00063615	10818
CACYBP	HAS2	0.369254	3593	4984	0.360609	4222	0.272476	6661
EYA1	ICAM3	0.368867	6579	9659	0.371872	5115	0.290554	3499
DBF4	STK17B	0.368094	1683	7019	0.0229445	9781	0.01559	10409
TFE3	RPS15A	0.368094	4280	3939	0.336037	4445	0.145226	8555
EGR1	PPFIA1	0.368094	11508	11656	0.397504	3874	0.42856	2756
PRKAR1B	AURKA	0.367323	97	4456	0.361149	5261	0.322287	6830
SLC23A2	KRIT1	0.367323	7599	3682	0.149742	2622	0.10342	8449
AOAH	PEX3	0.367194	7140	6376	0.307273	6456	0.241535	7181
EXTL2	PI3	0.367066	6052	10778	0.542643	2125	0.195916	7901
ZNF318	KIAA0947	0.36681	5594	10900	0.00679939	8424	0.00430045	11293
AK2	KIAA1539	0.36681	10131	3503	0.366302	4370	0.170851	8415
RIMS3	IL13RA2	0.366169	6768	18	0.104147	5127	0.0283642	10505
ZNF330	TTC37	0.366041	7015	9869	0.50117	3555	0.331598	6078
FBXO21	EFR3B	0.36553	8346	2663	0.533686	3445	0.360233	6039
WHSC2	RALGPS1	0.36553	3851	2436	0.245881	6297	0.284851	7378
P2RY14	OBSL1	0.365402	3157	5344	0.00814735	11068	0.00341508	11207
HAPLN1	SALL2	0.365402	9009	7062	0.136722	5183	0.0433822	10185
OSMR	CTSZ	0.364892	684	2272	0.519961	2323	0.335085	6306
ARF6	RHBDF1	0.364892	2863	858	0.301247	6368	0.173794	8525
HSPA2	STAC	0.364637	6436	9400	0.0294431	10007	0.0271711	3323
CD180	RAB35	0.364383	10059	5094	0.491577	2783	0.229298	7640
PWP1	WWP2	0.364255	10158	11506	0.275558	2557	0.0864153	9526
WDR77	NFAT5	0.364001	8428	1282	0.377515	2517	0.191459	8287
MED8	HSF1	0.363747	3129	1185	0.0807743	9590	0.0529669	9975
PLIN2	CASP4	0.36362	4001	1008	0.585484	2007	0.391661	4376
SV2B	CCT4	0.363493	2367	2348	0.132166	7038	0.086982	9590
NR5A2	PPP2R2B	0.363366	5426	390	0.556876	2398	0.369089	5703
BLMH	GAD2	0.363366	8896	2065	0.431782	2652	0.340405	6130
TERF2	RAD50	0.363239	10428	542	0.331663	2972	0.17727	8352
INTS10	CEP68	0.362859	7698	2358	0.00171462	9234	0.000923836	11510
NFYA	BPTF	0.362732	7056	10422	0.299804	5404	0.127933	8873
MAPK8IP3	ZNHIT3	0.362732	7450	10575	0.368472	5845	0.413271	3795
SCCPDH	UBE2K	0.362605	4468	9496	0.0509949	9664	0.103191	2504
SPTBN1	ERCC3	0.362479	8950	931	0.357422	4960	0.254444	6136
PLA2R1	KLK8	0.362352	5049	6637	0.539517	3026	0.317989	6370
TFDP1	ADAM10	0.362226	707	10139	0.406729	3706	0.428998	4760
CXCL6	CXCL3	0.362226	4998	3675	0.381706	3631	0.205796	7668
PTP4A3	POLD4	0.362226	5557	7859	0.00135236	11447	0.00101494	11471
IMPA1	PLD2	0.362099	2448	10706	0.0575665	6030	0.0192348	10741
DUSP14	COBL	0.362099	7738	5233	0.00833838	6755	0.00227141	11365
MGAT1	NR1H4	0.361341	9163	7979	0.196654	6895	0.109233	9210
CCT6B	BNIP1	0.361341	9718	6729	0.308414	6350	0.171468	8523
MPHOSPH6	SRRD	0.361215	1682	10307	0.253786	4335	0.0820938	9686
ITPR3	2009-09-01	0.361089	874	10547	0.246411	5122	0.0999862	8945
FRMPD4	YLPM1	0.360963	4630	5918	0.474351	4459	0.328687	6184
MYO10	TM9SF4	0.360585	4952	7243	0.275523	4364	0.11442	8941
CASP10	ITGAL	0.360585	9374	8007	0.360655	6068	0.302936	6710
APBA3	POLE	0.360334	8010	9803	0.192929	6069	0.0986926	9561
EXT2	VAPB	0.360208	6119	11053	0.129416	6583	0.105827	8963
ERP44	CCR5	0.360208	9429	6244	0.202732	7232	0.122904	8833
CKS2	ANKRD46	0.360208	10034	10909	0.00595044	6751	0.00693206	10596
CPNE1	SFRS8	0.360082	9805	7938	0.455568	2988	0.319309	6303
C10orf72	HIST1H2BM	0.359956	10346	1396	0.000141644	11579	0.000108547	11636
BMPR2	USP6NL	0.359831	9373	4205	0.460755	3237	0.248764	7512
PAK2	ANKRD17	0.35958	251	8796	0.230006	6363	0.0885912	9266
APOBEC2	FNBP1L	0.359454	3896	4345	0.064384	9832	0.0391042	9671
PSMC3IP	NRL	0.359203	2331	2871	0.172091	4834	0.0386601	10272
DNAJC9	CDS1	0.359203	10875	9584	0.0109631	8463	0.00773759	8889
HARS2	PSMC4	0.358702	6743	2590	0.210095	2339	0.0611937	9998
UBE2D3	CDK17	0.358702	11245	9254	0.0707028	3407	0.074528	3754
GSK3B	CENPC1	0.358577	259	11314	0.115721	2463	0.120573	3080
IGFBP5	KIAA1045	0.358577	637	7061	0.26306	6527	0.16225	7037
COPS2	TRHR	0.358577	1189	11472	0.103609	7693	0.125146	7118
IGHG1	DCTN2	0.358452	3735	7936	0.504492	3649	0.348215	5939
APOC1	C1QB	0.358452	11060	8246	0.0314337	8598	0.00713573	11047
LRRC14	GATC	0.358202	1859	3727	0.502607	2288	0.293575	6867
ME1	PCNT	0.358077	11554	1894	0.109225	2323	0.0688	9957
SMPDL3B	C6orf47	0.357952	7270	10385	0.380624	5831	0.526753	3289
PARD3	PIK3R1	0.357952	10306	274	0.00385973	11133	0.00367371	11149
HSD17B6	GSTA4	0.357827	7007	9860	0.306109	4850	0.159552	8539
PMS1	MXI1	0.357702	10772	11386	0.331838	2036	0.13296	8922
RBMXL2	ICAM5	0.357328	9252	9576	0.393996	4874	0.254773	7160
SPAG9	T	0.357079	8835	4565	0.305664	2042	0.097343	9348
LMAN1	ARFIP1	0.356954	4340	5093	0.341556	5575	0.183377	8394
PLA2G4A	HMGB2	0.35683	5493	7545	0.143841	7244	0.0267614	10512
CNOT8	HAUS7	0.35683	10673	11131	0.0995892	6699	0.0400525	10376
PPP1R1A	IDS	0.35683	11560	8861	0.0760618	7972	0.0228572	10656
SSX2	PCBD1	0.356705	5938	3975	0.43324	4694	0.484879	3956
ANGPT2	ATF6	0.356581	1000	3557	0.109447	8530	0.158577	2121
SOS2	UCP3	0.356581	2599	4044	0.382788	2423	0.202924	8109
EIF4E	C14orf109	0.356208	7244	10750	0.287151	3478	0.16562	8115
LMNA	CX3CL1	0.35596	6878	11540	0.0414087	3082	0.0301704	10453
ITPR3	PXDN	0.355835	6846	8744	0.0841024	8232	0.122333	6716
USH2A	PRKDC	0.355711	2674	256	0.231017	7625	0.323469	4053
NFE2	KCNJ9	0.355711	6684	4226	0.153398	8534	0.0965455	9053
RDH11	DCAF7	0.355587	1821	7644	0.457928	4290	0.374289	5295
PMS1	TOP2A	0.355463	11264	602	0.56932	2979	0.365279	6010
NBR2	PDX1	0.355092	4973	9475	0.309339	5432	0.201383	7834
SFN	IFITM1	0.354968	3025	11406	0.316263	2817	0.327762	5882
SPOCK3	SERPINB5	0.35472	3275	11578	0.0317515	4647	0.0305329	8527
CLIC2	AIMP2	0.35472	9389	10574	0.226044	7465	0.166105	8228
NOP2	MYOF	0.354473	1026	4287	0.431328	5329	0.318364	6176
TMEM187	SH2B3	0.354226	3915	8843	0.0286734	7042	0.0269086	9099
MMP1	BMPR2	0.353732	7890	9373	0.243343	7630	0.450952	3433
VAMP1	EFR3B	0.353485	3443	2663	0.385948	3359	0.233037	7669
MATR3	INE2	0.353485	7175	8890	0.322104	3591	0.19382	8238
HNF1B	MAPT	0.353485	11435	144	0.279185	7251	0.384127	4917
SLC25A14	AK1	0.353362	3396	6505	0.507643	3570	0.294532	6908
ABHD2	PMS2L1	0.353239	10419	832	0.320126	6334	0.363417	5844
DCAF7	PMS2L5	0.353239	10896	804	0.495923	2058	0.245553	7035
OSBP	PRKAR2A	0.353116	10630	173	0.53331	3757	0.459253	4944
NF1	MCF2	0.352993	7755	850	0.0477525	9219	0.0369633	5285
PDK3	F2RL2	0.352747	6238	1778	0.365802	4559	0.353442	5625
LRIG2	EDNRB	0.35201	10644	203	0.010957	10935	0.0223873	9605
CFI	TSPYL2	0.351764	5261	9537	0.290612	6831	0.185432	5079
BDNF	HMGA2	0.351519	96	11370	0.220646	5066	0.0976543	8901
FABP5	ZNF609	0.351152	9184	1868	0.00396151	8360	0.000814912	11560
HOMER3	IMPDH2	0.350785	7703	6150	0.379555	3149	0.130507	8684
MAZ	SRM	0.35054	2307	1182	0.00378107	8015	0.00397556	9409
PPP1R3C	AP1B1	0.35054	8782	10089	0.0341087	7912	0.00909497	10952
CDKN3	ANXA3	0.350174	609	1613	0.280696	6835	0.232773	7016
NELL1	CD40	0.350052	5500	4740	0.36703	5857	0.258613	7065
PPFIBP1	DHCR24	0.34993	7335	6181	0.449302	4383	0.226564	6538
HNRNPL	SERPINA7	0.349808	4792	6712	0.398681	5138	0.451403	2806
TIMM8A	PDIA6	0.349808	9261	11048	0.114701	7764	0.12224	7087
ABLIM1	RBPMS	0.349808	9528	282	0.252986	4778	0.137209	7728
C16orf62	RAB1A	0.349808	11087	2359	0.108282	8183	0.138007	3284
BTBD2	CDK3	0.349686	4746	285	0.419818	4195	0.430371	4136
STX6	RPP40	0.349686	10965	6969	0.532708	3067	0.421398	5526
FAM65B	INSIG1	0.349564	6619	4894	0.241323	2993	0.063604	9825
CCNH	PCMT1	0.349199	972	7230	0.000103503	11487	2.73868e-05	11693
CMAH	USP24	0.349077	8734	5409	0.152087	3662	0.0832737	9725
TOM1L1	C1QBP	0.348956	9596	7161	0.0179562	8827	0.00310592	11307
C15orf5	INPP4A	0.348834	3770	8908	0.1222	6504	0.0375053	10271
GJA4	MGAT1	0.348712	10032	9163	0.0516757	9500	0.0872904	9065
TRAF3IP2	BMS1	0.348105	5684	8162	0.000374636	11078	8.02029e-05	11664
HR44	DLGAP2	0.347984	1423	1545	0.464051	2087	0.422438	4792
MAPRE2	DUSP8	0.347984	6904	573	0.0262056	10231	0.0464868	4621
MPPE1	MT4	0.347984	9610	1781	0.136585	8224	0.0657821	9689
RHOQ	TBKBP1	0.347984	9903	10367	0.140691	2402	0.03644	10302
PLXNC1	BRMS1	0.347863	1984	6609	0.292527	4820	0.0781203	9612
DIMT1L	CEBPZ	0.347742	9262	1170	0.135677	2384	0.0441151	10286
PTH1R	IL18	0.347742	11271	169	0.295422	6224	0.185387	8136
TIMP4	ITGA4	0.347621	11536	1114	0.0698434	8367	0.0345497	10549
MYB	PAICS	0.347136	479	8493	0.435137	3735	0.221658	7792
JAG2	VWF	0.347136	1932	11341	0.355216	4635	0.332454	4017
TAF9	PYROXD1	0.347016	988	4293	0.00029699	10761	0.000300889	11548
ALG13	RFC1	0.346774	7950	9802	0.468082	2328	0.458505	4291
CXCL10	ATRX	0.346774	11176	8581	0.357689	4907	0.205041	7790
MVP	PIGC	0.346653	7544	11473	0.261491	4507	0.191264	7719
MCF2L	ZNF44	0.346532	4738	4996	0.012035	10708	0.0118435	9121
DPYSL4	CD47	0.346412	8899	7373	0.274625	6050	0.216135	7019
KALRN	GRIK1	0.346412	10000	5419	0.358541	5796	0.302312	5385
NAALAD2	PGR	0.345207	5474	612	0.108159	8430	0.100795	6555
SLC12A5	KNG1	0.344967	3834	6739	0.41739	5184	0.401513	5193
C21orf2	FGF18	0.344967	9188	10891	0.287337	5902	0.224287	7931
MAP3K9	IFNA1	0.344967	9918	702	0.144352	8697	0.0560504	9962
PLEK	BTG3	0.344846	6831	2322	0.0670169	9543	0.0558449	10097
ALDH3A2	WTAP	0.344846	9765	10940	0.38196	4686	0.557234	2328
TNK1	PPFIBP2	0.344726	8369	11009	0.198493	8059	0.334186	2861
KIAA0922	CMAH	0.344486	9306	8734	0.185233	7442	0.160687	3334
CD52	SLC1A3	0.344127	3836	6135	0.153274	8183	0.204482	7269
TIE1	ERCC4	0.343767	2	264	0.0373711	9246	0.0625284	8418
HPGD	RASA2	0.343767	6825	861	0.18059	3478	0.0712527	9675
SORBS3	DUSP11	0.343528	5239	9114	0.131894	7844	0.146968	8537
BRD1	TBCD	0.343169	11000	8814	0.0757752	2014	0.025092	10561
SON	DHX16	0.34293	8532	9274	0.149787	5443	0.0634737	9872
C1orf156	AK2	0.342572	5241	10130	0.179245	7279	0.267866	3548
LIN37	SYN1	0.342453	5543	2654	0.353488	3003	0.163438	5413
LRP5	MLL4	0.342453	11124	7750	0.0682308	4059	0.0354061	6826
NPTX1	COL17A1	0.342214	7404	10923	0.00942507	11049	0.0283166	4053
DDX3X	H1F0	0.342095	11543	11178	0.41127	4441	0.21846	7675
CASP1	TAF4B	0.341619	8737	4240	0.414059	2857	0.180277	8387
CAMSAP1L1	AASDHPPT	0.3415	4296	5324	0.358538	4855	0.383853	4959
CTSS	BFSP2	0.341381	10565	2805	0.0917865	5653	0.0430832	9994
FOXF2	MYOC	0.341144	5858	9759	0.0920759	8150	0.0567675	9932
DDR2	PDPN	0.341025	323	11160	0.0196581	5016	0.0103624	11076
ETFDH	IDUA	0.340788	3187	2867	0.0707944	8027	0.0183777	10727
CXorf1	XCL1	0.340788	4066	9041	0.266741	7402	0.245292	7026
SKP2	VAT1	0.340669	8860	11359	0.117654	8581	0.096779	8673
MAP2K4	MUC1	0.340195	6421	8235	0.313951	5696	0.256148	7112
RABGAP1L	TAF5L	0.340076	4068	4776	0.313797	2791	0.140192	8894
GAL3ST1	MCF2	0.340076	8022	851	0.362049	4971	0.189945	7907
ZNF711	2003-03-01	0.33984	2701	7275	0.225392	7309	0.220575	8048
SLC1A3	CYLC2	0.33984	3786	4180	0.320327	6629	0.248582	7675
MAPK9	DOT1L	0.33984	7893	9877	0.136425	4684	0.0587511	10015
HGF	EREG	0.339721	101	4097	0.118579	8092	0.0804735	9181
ATXN3	SNAI2	0.339721	6332	7754	0.042208	10393	0.0791657	5908
HP	HNRNPH2	0.339249	6491	10463	0.270112	5566	0.0748511	9643
ING1	PEX3	0.339131	5577	6376	0.211158	5549	0.0830194	9465
CD44	ART3	0.339012	1086	4725	0.356218	5540	0.474462	2313
C6orf130	RPA3	0.338777	2999	11383	0.00344784	10969	0.00179096	10920
WHSC1	ZNF467	0.338777	8429	9219	0.278555	7364	0.164862	8513
ADAM3A	PART1	0.338541	6596	2772	0.338333	5184	0.291824	6120
HIRA	ZNF24	0.338423	2457	3009	0.20062	7249	0.0819716	9613
SPAST	TUB	0.338305	4762	4212	0.0336387	3393	0.00534905	11186
XRCC4	PIGK	0.33807	366	9665	0.271267	6223	0.318988	5679
LRP1	MECP2	0.337834	8226	3978	0.205652	3533	0.0652438	9641
G0S2	FAM8A1	0.337717	7793	7785	0.327088	2614	0.242268	7666
ATRX	LHCGR	0.337717	8582	2075	0.249245	6464	0.182859	8213
[truncated: 410 more rows]

## Sheet: Normal difnet
Gene1	Gene2	MIval	Index1!	Index2!	ContrlMIrateG1	ContrlRankG1	ContrlMIrateG2	ContrlRankG2
RAD21	NONO	1.46995	7591	7987	0.417457	3166	0.411265	2159
MAGED2	FNTA	1.44413	4465	506	0.555394	2605	0.495715	2691
PTTG1IP	NONO	1.33636	8445	7987	0.441738	3363	0.385921	2593
VAMP3	CREB3L2	1.31152	5346	9081	0.426189	3490	0.481108	2438
EGR4	SLC25A6	1.28307	10816	9788	0.466236	3886	0.386916	3201
KCNE1	ARHGEF12	1.26307	2253	5335	0.518655	2900	0.538501	3076
MAOA	DAZAP2	1.26077	11067	6142	0.343585	4114	0.143739	7973
TEC	RPLP0	1.25849	6565	1405	0.313033	5249	0.297422	4056
GBX2	RPLP0	1.25735	3359	1405	0.305805	5059	0.29229	4175
LSM14A	RAD21	1.25508	7862	7591	0.509183	2240	0.455467	2598
NUPR1	CYB5A	1.24833	8205	7920	0.447189	2433	0.397921	3148
AXL	CREB3L2	1.23511	238	9081	0.493562	3573	0.477496	2500
DHRS1	RPS16	1.23402	8541	7541	0.501445	3069	0.358349	2566
FAM102A	SERPIND1	1.23078	4394	1643	0.521818	2620	0.497747	2875
SPRR1B	GNB2L1	1.23078	6665	4220	0.547202	2048	0.372411	2498
TOB1	PABPC1	1.22863	9976	1762	0.555634	2370	0.46385	2007
STAT2	ABCC5	1.22543	250	981	0.349187	5621	0.417293	3541
NBL1	MIF	1.22224	6514	11609	0.255512	5309	0.229746	6902
GNG4	GHRHR	1.22224	9055	2154	0.538871	2465	0.303501	5574
AP2M1	GJA5	1.22224	9180	1128	0.456661	2998	0.529383	2134
HERPUD1	ATP6V0E2	1.20869	9120	2203	0.425414	3407	0.458756	3282
TSC22D3	P4HB	1.20561	6154	6189	0.396489	5279	0.298147	5590
KIR3DL1	TK1	1.19952	6398	10713	0.451906	3908	0.487752	3173
SAT1	RPS10	1.19852	177	1430	0.424073	4264	0.316819	2492
ZC3H3	LDHA	1.19451	10410	10794	0.439314	3877	0.352693	4228
WSCD1	PRPH	1.18463	1908	5837	0.559187	2196	0.377209	4196
PIK3R3	CTBP1	1.18171	2080	10628	0.474771	2452	0.54083	2293
MGST3	RPL10A	1.1788	8458	6299	0.417773	3766	0.240388	3847
CTRL	BARX2	1.17019	8055	5013	0.556665	2209	0.56094	2460
POLE	RPL3	1.16454	765	1555	0.475583	2699	0.397923	2178
HTR3A	ESR2	1.15895	11463	1328	0.511108	2460	0.410084	4168
RNF8	LRRC15	1.15802	4368	4384	0.507094	3144	0.495439	2933
FASLG	GPA33	1.1571	903	7359	0.502838	2765	0.432914	2826
UQCRC2	CALM1	1.15618	10195	10474	0.488846	3303	0.490149	2182
LOC203510	LILRA3	1.14616	1444	4685	0.481488	2591	0.590267	2253
ANXA4	RPL22	1.14257	6874	3148	0.527731	2882	0.41693	2975
IFIT2	CYP2D6	1.14257	11622	7968	0.482972	2477	0.227077	6073
CEP250	FOXJ1	1.13547	4797	10362	0.552041	2349	0.433242	3423
RASGRF1	RAP1GAP	1.13021	1739	276	0.358552	4808	0.515303	2694
AP2A2	TUB	1.13021	2018	4212	0.432714	3338	0.339405	4860
DPH2	NF1	1.12934	10693	11652	0.293752	3348	0.0994657	8789
CEACAM4	TK1	1.1276	2247	10713	0.546372	2177	0.542415	2416
EMP2	SEC24B	1.12415	9021	5407	0.436262	3843	0.305691	6246
SKP1	TGM3	1.12329	11055	2609	0.39278	3834	0.443502	3399
CSF2RB	MEF2C	1.11732	94	7205	0.563231	2011	0.484213	2346
IFNA6	IFT27	1.11562	551	5619	0.49658	2426	0.564852	2134
CCIN	HNRNPM	1.11225	4698	7210	0.48676	2261	0.359012	4798
MYH7	GJA5	1.10974	8531	1128	0.519229	2981	0.406325	4132
SRSF5	TCF25	1.10642	9806	10589	0.42657	3748	0.451146	2105
CASP2	CYB5R3	1.10147	244	6191	0.421408	4514	0.344984	4709
CCDC85B	TSPAN5	1.10147	11142	10321	0.56955	2228	0.482593	2932
NCAM1	RPL19	1.09984	7712	2195	0.350733	4353	0.291725	4579
ITGAM	KCNQ3	1.09902	7994	5845	0.514313	2289	0.414268	3953
GNA13	LSM14A	1.09821	143	7862	0.477504	2817	0.345872	4575
PNMA2	RALYL	1.09739	6744	11154	0.463572	2601	0.225183	6026
PRKCQ	GPR17	1.09093	1136	9348	0.427071	2380	0.210905	6839
SYN3	LMX1B	1.09013	4505	2741	0.512345	2480	0.39174	4060
ACSL6	MTRF1L	1.08536	1652	3756	0.502379	3306	0.491034	2563
AURKB	OAT	1.08536	2969	6160	0.256782	6256	0.288359	4527
ZBTB20	MUC3A	1.0822	7683	11452	0.45492	2272	0.43618	3314
CTNNA2	LOC399904	1.08141	1659	9627	0.579354	2085	0.421291	4004
IGL@	TRIB1	1.08141	5114	5165	0.0371897	10069	0.0392084	8724
HTR1B	OPRM1	1.08141	11496	4149	0.492767	3441	0.402944	3885
TIAM1	MPO	1.07828	6958	2986	0.496092	2405	0.465091	3435
OTC	H3F3B	1.07828	11413	1381	0.526398	2640	0.381651	4300
FBP2	ALDH1A3	1.0775	9652	6208	0.362392	4578	0.378554	4308
LRIG2	GTF2H3	1.07672	10645	10098	0.382057	4035	0.514314	2757
CSF2	RAGE	1.07362	407	533	0.412151	3713	0.322855	5186
PTH	PTBP1	1.07208	4022	9938	0.499573	3004	0.450107	2759
KLRK1	RPL7	1.06596	6291	5872	0.233249	5931	0.199677	4432
ZBTB33	GPR176	1.06368	9549	879	0.486775	2790	0.531907	2375
RAB3GAP2	FETUB	1.06142	2510	2812	0.499839	3031	0.313072	5535
ICOS	SLC25A6	1.06142	4219	9788	0.406785	4153	0.258304	5608
CYP3A4	FEV	1.05991	795	1519	0.314841	3112	0.227247	6948
IL18RAP	HNRNPA1	1.05842	2803	9578	0.523619	2318	0.533304	2028
SORL1	CXCR1	1.05692	1935	358	0.479711	2210	0.389484	4118
AKT2	PDE2A	1.05618	1071	1721	0.447601	3307	0.325186	4742
KLHL35	GALNTL4	1.05618	9647	1286	0.494971	3102	0.441823	4116
CDKN1C	SET	1.05543	829	9556	0.451562	2756	0.139202	7713
SLC24A1	CFDP1	1.05543	7998	8117	0.458881	3193	0.474363	2819
UGT2B17	GNB2L1	1.05321	3344	4220	0.584856	2056	0.334729	3271
KHDRBS2	MET	1.05026	1823	644	0.571779	2257	0.281467	4606
ATF7	PSMD7	1.04879	4218	11657	0.235513	7160	0.394727	4121
KIAA0226	NTN3	1.04806	1350	1606	0.407682	4353	0.443985	3804
HOXB7	PAX8	1.04806	7111	6381	0.506021	2297	0.383779	4254
TSPAN9	ALDH3A1	1.04733	7317	9407	0.540016	2918	0.446584	3707
AGAP2	CXCR3	1.04733	8302	3722	0.540916	2339	0.462021	3268
TOP3A	NTN3	1.04733	10337	1606	0.421642	4079	0.45786	3584
TEF	LEPROT	1.0466	2250	3492	0.481243	3611	0.465114	2211
2011-09-01	GPR12	1.0466	2883	1252	0.468353	2691	0.588968	2294
PHACTR1	SLC1A6	1.04514	10956	4687	0.578788	2120	0.375394	4453
GPR1	N4BP2L2	1.04369	3353	540	0.4978	2962	0.296543	5423
ATP6V1B2	SERP1	1.04224	9913	6544	0.446973	3869	0.445313	2436
MFAP3	PLCB2	1.04152	5907	1152	0.542025	2150	0.36151	3729
TLX2	KCNN1	1.04152	9909	7676	0.481817	3280	0.364687	4012
MDK	SLC25A6	1.04152	11312	9788	0.355965	4323	0.331128	4265
IL9R	BTF3	1.0408	11650	2257	0.378809	4546	0.276263	4661
DAPK2	RPS16	1.03721	4516	7541	0.46108	4006	0.26912	4516
PSG9	CIAO1	1.03721	7653	10953	0.474016	3724	0.505037	3195
MST1P9	GPR176	1.03578	9762	879	0.541732	2937	0.44387	3570
IGHG1	RAD54L	1.03507	3736	11678	0.457074	3520	0.502445	3127
ZNF35	RREB1	1.03436	9321	752	0.514396	3084	0.37277	3770
PPP2R1B	BTF3	1.03436	10742	2257	0.393202	4270	0.296589	4189
MLLT4	TRPC4AP	1.03365	8906	9815	0.241059	6930	0.20548	7260
AIRE	NTN3	1.02801	4524	1606	0.483117	2700	0.374921	4789
SCYL3	GH1	1.02731	4360	337	0.504903	2855	0.508084	2680
C21orf2	E2F4	1.02591	9595	763	0.566537	2250	0.515352	2783
DPP6	KCNJ10	1.02521	5243	3608	0.368129	4115	0.483625	3512
MMP12	NCAPH	1.02382	489	10944	0.548338	2877	0.545935	2093
DDX6	TNF	1.02382	5823	1198	0.544295	2212	0.523678	2275
GLOD4	KIFC1	1.02244	8120	4504	0.498948	2394	0.490084	2973
ACSBG1	ITGB3BP	1.02105	2291	10021	0.495131	3203	0.406316	3705
RLBP1	TGM5	1.02105	5447	2724	0.562215	2119	0.535464	2429
CDC20	HSP90AB1	1.02105	7876	3637	0.586486	2013	0.375694	4084
SPINT3	NPM1	1.01967	3357	8002	0.381172	3927	0.366822	2468
MTNR1B	PCBP2	1.01899	1310	5309	0.573317	2103	0.451085	3157
CHD5	NONO	1.01899	1890	7987	0.507152	3083	0.330295	3677
GPLD1	HAX1	1.01556	2738	9185	0.509912	2932	0.349478	3645
GPR31	YME1L1	1.01352	376	10320	0.317854	5367	0.366896	4462
HLF	CCL16	1.01352	11587	4057	0.420464	3104	0.265628	6297
HOXD4	PTGES	1.01013	11186	7607	0.510879	2267	0.333654	5049
FOXN2	PTH2R	1.00744	1535	5921	0.429577	3821	0.472588	3719
FGFR2	LOC26102	1.00677	3977	1502	0.590458	2515	0.399533	4258
DUS4L	HSPA8	1.00677	7812	9982	0.563539	2416	0.367033	4001
STX16	BCL2	1.00677	8918	957	0.522669	2235	0.237143	6419
TGFBR2	SMO	1.00611	859	2686	0.522989	2659	0.428406	3997
CLINT1	CAMK2B	1.00544	9503	4451	0.45002	3143	0.426367	3954
STX16	RAGE	1.00477	10222	533	0.468219	3345	0.41651	3726
MUC8	PITRM1	1.00277	967	4446	0.373652	2999	0.334721	5093
RAB3GAP1	PPWD1	1.00211	3115	10943	0.535397	2483	0.345743	5077
HTR3A	SCNN1B	1.00013	11462	9071	0.380402	4706	0.476129	3045
THY1	NONO	0.999467	8811	7987	0.403692	4392	0.232251	5676
WBP2	SRM	0.998809	3135	1181	0.490805	2196	0.489395	3138
C5orf30	PCK1	0.998809	3160	3373	0.125165	6179	0.0402696	10038
TRIL	NEFM	0.997494	3840	2270	0.532608	2617	0.370226	4333
AKT2	NTRK1	0.996838	10305	938	0.376876	2902	0.229857	6670
RAB40C	LAPTM4A	0.993573	8733	8459	0.475897	3414	0.35088	3655
SEPP1	RPS28	0.992273	3986	9183	0.344074	4029	0.227502	5149
ROS1	NDUFS8	0.991625	11328	7723	0.497106	2205	0.452481	3036
OR7A5	DLGAP5	0.99033	1588	6734	0.38866	4544	0.573181	2695
IFNG	RHCE	0.989685	24	6670	0.578347	2112	0.265581	6275
SIRPB1	PTPN7	0.988396	2138	801	0.408448	4188	0.457177	3352
PTPRB	AP3B2	0.987753	2779	8381	0.561806	2036	0.316788	5066
TRIB2	SRSF6	0.987753	9488	5371	0.399883	4131	0.179621	7373
MTFR1	ACVR1B	0.98455	2430	8624	0.561197	2131	0.247665	6230
ALDOA	RPLP1	0.983913	2113	1768	0.476195	2737	0.470218	2383
CDKN2D	PIK3IP1	0.98264	840	5773	0.342881	4754	0.289027	5890
SLC10A1	KLRK1	0.98264	3685	6291	0.485486	2857	0.317354	4403
OPN1SW	MEP1B	0.980737	2212	1782	0.347101	4869	0.481417	3101
OR2H2	CALML3	0.978842	1445	8718	0.50768	3071	0.419134	4460
ERCC6	TXK	0.978212	4640	636	0.504631	2515	0.403229	3836
GRM5	C15orf39	0.978212	7063	2648	0.499108	2817	0.274461	5534
TBCD	SMARCD2	0.978212	8815	4301	0.497297	2202	0.490577	2300
MAP2K5	MATN1	0.977583	735	5178	0.459586	3804	0.285284	6001
REM1	AIPL1	0.977583	3661	3193	0.457149	3373	0.531498	2093
SH3BP2	PTPRD	0.976955	308	262	0.465491	2213	0.442528	2092
AP3S1	VIM	0.975701	7553	3734	0.389872	2808	0.346596	4463
GJB1	PCBP2	0.975075	8990	5308	0.00792512	8601	0.00164337	11368
HYAL3	ITGAV	0.971959	5124	1082	0.472465	2611	0.404732	3831
RFX2	LMTK2	0.971959	4643	4127	0.542589	2720	0.516337	2486
NR1I3	EXOC6B	0.970719	65	5854	0.442548	3048	0.3463	4805
BCR	DEFA5	0.970719	4288	4235	0.592804	2001	0.422803	3252
SPATA2L	EIF3H	0.969482	5505	4917	0.4736	3306	0.42784	3573
COL21A1	DEGS1	0.968864	4828	3037	0.32673	5636	0.309891	5892
MET	IDH3B	0.968248	645	9486	0.544951	2292	0.386038	3076
SLC25A42	CPN1	0.967017	9260	5506	0.45531	4007	0.459318	4024
GSTP1	RPLP1	0.966403	11546	1768	0.269332	4478	0.200589	6834
ERLIN2	PIGL	0.964566	7285	4114	0.553749	2478	0.545276	2188
EPCAM	PTPRF	0.963345	11310	5747	0.326476	2378	0.288274	5730
CA5BP	LAIR2	0.960913	5203	3227	0.533488	2629	0.503646	2690
HOXC6	VSIG4	0.959702	10019	7456	0.0113261	6694	0.00341877	11256
PTGER4	GHRHR	0.959098	3435	126	0.518487	2658	0.314065	4914
MATK	TEC	0.957892	5804	6565	0.480099	2965	0.230134	6529
DPF1	SOX12	0.956688	5926	5555	0.528363	2332	0.458492	3295
STK39	CYP1A1	0.955488	10300	28	0.454648	3306	0.372938	4703
INPP4A	TDO2	0.95489	3198	8062	0.170572	7979	0.431389	2455
PLD1	KRT34	0.951907	821	3665	0.414319	4420	0.223526	6338
SNN	CCIN	0.951907	5509	4698	0.571793	2167	0.451654	2746
ZBTB22	WSCD1	0.950719	3806	1908	0.411885	4072	0.337184	5844
IGHE	RAD54L	0.950719	5170	11678	0.473425	3680	0.482634	3429
TBX1	ARHGEF2	0.949535	2066	9477	0.46409	3348	0.470971	3375
TNFSF14	TFF3	0.948353	1573	7381	0.576592	2288	0.46957	3011
PTGER3	C19orf57	0.944241	2443	5164	0.550676	2966	0.456725	4111
TAL1	TBXA2R	0.944241	11296	3369	0.340943	3175	0.170923	6849
PPYR1	ACAP1	0.943657	4208	6909	0.524828	2661	0.418369	3999
TSC2	HRK	0.943657	8264	3664	0.268115	2146	0.204173	6997
HMOX1	DRP2	0.941908	3465	1731	0.50537	2622	0.305169	5192
ALDH1A1	AP3S1	0.941908	6524	7553	0.434694	2769	0.185656	6875
ZC3H14	POU4F1	0.941908	10201	5495	0.58996	2110	0.332721	4642
RARG	TNFRSF25	0.940746	136	215	0.476723	3167	0.400993	2328
MMP16	ADAR	0.939587	518	7495	0.440466	3529	0.266236	5843
AHSG	APLP2	0.939587	6147	3602	0.510865	2775	0.456311	2271
IAH1	SLC25A6	0.938431	11082	9788	0.402631	4281	0.278208	5269
CD40	CSTB	0.937854	4741	5379	0.577552	2098	0.428916	3153
XAF1	STAT1	0.937854	5156	11721	0.598146	2085	0.508438	3274
LPAR4	GZMH	0.937854	5808	2141	0.576068	2222	0.458095	2738
PPP2R2B	OPRM1	0.936702	390	4149	0.569079	2351	0.408535	3801
ZFR	TFDP2	0.935553	2858	1062	0.41125	2605	0.14933	8023
GBX1	ZC3H3	0.934979	132	10410	0.464019	3877	0.352888	5072
SAFB2	TCF25	0.934979	1896	10589	0.574696	2240	0.415676	2638
RAD51AP1	LMTK2	0.934979	4985	4127	0.502163	3278	0.484961	2900
SYP	STX16	0.932693	6687	10222	0.457299	3520	0.516716	2604
GABRB3	MAPT	0.930985	1636	8084	0.511269	3169	0.378137	4275
CXCR6	SCGN	0.930985	5832	6975	0.184111	7467	0.430848	2049
PTPRT	RBM4B	0.930985	8649	10586	0.408075	3418	0.220121	7010
MET	RAD51L3	0.930417	5248	7279	0.453632	3606	0.304727	5643
BIRC5	RAGE	0.930417	9884	533	0.502253	2484	0.370329	4452
ACSL3	TDP2	0.92985	3538	4432	0.277919	3558	0.141682	8150
ERAL1	H2AFZ	0.92985	4002	8753	0.325283	4448	0.298267	4779
C11orf72	CD101	0.928718	8379	3636	0.510776	2017	0.404479	4530
KIAA0430	ATP5G3	0.928154	1751	4418	0.570057	2453	0.317876	4517
FOXO4	DAD1	0.928154	5780	7875	0.420355	3748	0.378157	2612
NECAB2	CBX2	0.926463	2762	1390	0.44618	3665	0.484852	3565
CGGBP1	POLE2	0.926463	8148	10416	0.278971	6018	0.421071	4929
SMARCA1	HTRA1	0.926463	9580	11442	0.366131	5014	0.303397	5505
MVD	FOSL1	0.924778	4034	2057	0.420463	2806	0.194063	6877
EXOSC9	TRAP1	0.924778	8289	473	0.47856	2750	0.324083	4749
ABCA1	PLCB2	0.923659	1801	1152	0.533216	2209	0.221805	6159
RABL3	ALDH3A1	0.923659	10246	9407	0.435352	4355	0.311181	5680
DUSP9	POM121L2	0.9231	447	1579	0.44992	3017	0.376348	4525
IK	PSME2	0.9231	7526	188	0.421274	4045	0.467303	2403
FETUB	ITGB3BP	0.921985	2372	10021	0.483562	3783	0.348185	4610
CPS1	UPK1B	0.920872	4488	2153	0.517717	2895	0.441331	3096
RBBP5	LILRA3	0.920317	6284	4685	0.55923	2187	0.441781	4246
NKX2-1	CDK13	0.919762	313	9631	0.462443	2478	0.300262	5883
NPAS2	MEF2C	0.918655	8943	7204	0.464422	3363	0.198538	6813
THRB	SEC23A	0.91755	431	8535	0.434515	3898	0.357823	4261
RNFT2	RHOA	0.916999	8894	400	0.375246	2031	0.183417	7675
IDUA	CPN1	0.915898	2867	5506	0.536966	2150	0.458193	4035
ECE1	CACNG1	0.915898	11025	2777	0.549411	2285	0.324166	4939
STXBP5L	RIT2	0.915349	3761	1339	0.455687	3365	0.404964	3727
DHPS	DMWD	0.913705	7214	7477	0.420762	3295	0.286014	5059
CDKL2	LOC26102	0.911522	3269	1502	0.487322	2179	0.503737	2703
SMPDL3B	ELL	0.911522	7270	9420	0.211963	3515	0.0870111	9154
GADD45B	ATP6V0E2	0.909892	9204	2203	0.427632	4434	0.319486	5448
SLC22A1	TRPM2	0.90935	4705	9292	0.589396	2016	0.418628	3610
ZNF79	KEL	0.908808	5064	7669	0.523944	2043	0.30774	5349
MAPK1IP1L	GPR12	0.907727	7570	1252	0.459913	2532	0.457616	4043
HS3ST1	RAD54L	0.907727	10861	11678	0.57549	2077	0.543758	2601
ARRB2	CRHR2	0.90611	2985	3606	0.464534	2684	0.216984	6642
PTPRM	KIAA0494	0.90611	11703	11123	0.462478	3981	0.285077	5478
PDPK1	SDCBP	0.905035	1827	7587	0.489041	2288	0.363027	3343
EIF2B1	TAZ	0.905035	7158	6781	0.393035	3715	0.170889	7562
APOB	METTL1	0.904499	1200	5550	0.507417	2734	0.249287	6085
SKIV2L	USP22	0.904499	7478	9247	0.517714	2186	0.35869	3939
SNTB2	LIPE	0.904499	9934	7787	0.546904	2137	0.369986	4753
CDKN2C	NKX3-2	0.903963	5598	2224	0.385933	4105	0.220621	6947
SOCS6	TCOF1	0.901826	9335	9941	0.41606	4422	0.339423	5373
GATA6	IDI1	0.901826	10904	6493	0.405545	4336	0.329195	4513
THAP3	PTPRS	0.901294	4780	252	0.402516	3461	0.228222	6292
ELL2	KCNC4	0.900762	497	9258	0.496684	3128	0.365066	5142
MUC5B	JAK3	0.90023	11422	1055	0.4465	3183	0.403607	4153
PAWR	EDA	0.8997	9966	6645	0.373429	4553	0.27487	6530
MAP3K1	ELOVL6	0.89917	2731	8881	0.345132	4632	0.464435	2622
ZNF330	RECQL5	0.89864	7016	3712	0.58001	2269	0.4213	3719
IFNA16	PDE4C	0.897583	82	8310	0.50257	2106	0.388315	4621
ZMIZ1	ZNRF4	0.897583	5410	5097	0.333861	3855	0.334217	5271
ST8SIA4	SLURP1	0.896528	3324	1538	0.4659	3139	0.246231	6003
GABARAPL1	ARID5B	0.896528	5348	10991	0.490323	3026	0.344777	4834
MOS	HTR3A	0.896001	178	11462	0.466691	2921	0.336403	5358
TGFBR1	TIMP1	0.89495	2637	729	0.358771	4654	0.408856	2680
TNFSF11	DEK	0.893378	4699	8433	0.51256	3486	0.367848	4305
YLPM1	CHIT1	0.892333	5918	6569	0.330933	5900	0.271353	6193
BTG3	PDPK1	0.892333	6721	1827	0.248643	4778	0.10921	8635
HCRTR1	CBX2	0.891291	2783	1390	0.477197	2669	0.338061	5600
CALCB	APOF	0.89077	4179	2691	0.40713	4463	0.384253	4791
HPCA	TLE3	0.89025	10907	7704	0.460824	3385	0.42085	4390
CAMK4	PRDX3	0.889212	425	6156	0.480449	2310	0.296195	4880
RND2	ABCC5	0.889212	11340	981	0.399804	4444	0.428186	3313
TFRC	CAMP	0.889212	11725	6231	0.440073	3128	0.30333	5549
FAM131B	FBN2	0.888694	11163	7493	0.530942	2096	0.401711	3735
ABCB11	ADD1	0.888177	1302	1940	0.326251	5751	0.243444	4747
CRTC1	GFRA3	0.886628	6048	1806	0.513151	2121	0.343799	4772
INSL4	MATR3	0.886113	3845	7174	0.485226	3465	0.55049	2362
PNOC	E2F4	0.886113	10074	763	0.531369	2768	0.504041	2956
ATG4A	SLC10A2	0.886113	7437	5464	0.58307	2082	0.448601	3166
FCGRT	MUC3A	0.885598	1325	1576	0.502356	2408	0.237014	6368
NRP1	LLGL1	0.884571	6348	11523	0.367789	4402	0.320759	5268
CTRL	BTNL3	0.883546	8152	1490	0.587344	2215	0.414875	3964
ZNF643	SRP9	0.883034	5139	6489	0.293442	4915	0.10817	8086
CR2	MMP14	0.881503	6386	4353	0.571991	2148	0.300624	5206
INSIG1	CD9	0.879977	4894	8805	0.402426	3448	0.269718	5576
IFNGR1	RAD52	0.879469	42	945	0.438502	3591	0.529273	2940
ST3GAL4	RAPGEF3	0.878962	6427	5806	0.501773	2165	0.364983	4486
PRCP	SLC25A6	0.878455	6195	9788	0.442731	3689	0.300967	4851
PHKG1	CBX2	0.876939	3256	1390	0.489205	3280	0.594455	2105
CENPF	CYP19A1	0.874926	6806	656	0.381618	2119	0.230485	6787
ANK3	ELL2	0.873922	6476	497	0.443048	3209	0.304165	6326
XIAP	ASMTL	0.873421	682	6079	0.439141	3612	0.487276	2978
CLPS	SYT5	0.873421	4544	8663	0.529553	2076	0.380753	4379
WWP2	DNASE1	0.872421	11506	4085	0.396462	4359	0.353794	5638
UNC93A	IGHV5-78	0.871423	8639	3651	0.532678	2756	0.507125	2976
NOS2	S100A1	0.870925	420	4285	0.416153	2323	0.337262	5606
NUP88	CYP2A6	0.870925	9929	501	0.263282	5009	0.097453	8675
PPP2R3A	CCNA2	0.870925	11643	992	0.540018	2689	0.556732	2219
LHB	USP19	0.870428	11425	8350	0.444628	2469	0.309182	5635
RUNX1	MX2	0.869434	1075	11595	0.327623	5724	0.268894	6331
GPR45	C11orf58	0.869434	1259	6888	0.513723	2321	0.319437	4233
RNASE3	NCDN	0.869434	3632	7774	0.548244	2042	0.317847	4933
PAX2	AP2A2	0.868938	7657	2018	0.451672	4070	0.375296	4323
RAD54L2	FABP7	0.868443	6644	4775	0.421796	3826	0.418611	4208
GCSH	LEPROT	0.868443	6859	3492	0.386609	3456	0.29097	5346
IL23A	ZBTB25	0.86696	1338	3295	0.543894	2301	0.451466	3800
PARK2	EGR4	0.865974	2740	10816	0.41062	3260	0.319398	5901
PSMD9	TSPO2	0.865974	6017	2737	0.463773	2985	0.346629	4929
LOC91316	GUCA1B	0.865974	6065	9906	0.4972	2552	0.398181	4197
CHEK1	GPLD1	0.864499	8367	11647	0.41435	3837	0.210253	6650
SF1	RPL14	0.864009	5027	1724	0.423326	3933	0.22379	5164
NOTCH2	FIG4	0.863519	7562	10433	0.53377	2590	0.487846	2310
HP	IGFALS	0.86254	6492	11308	0.556926	2298	0.485135	3522
GALNT2	CD6	0.862052	1267	10013	0.476466	3004	0.286346	6193
NTRK2	KLK10	0.861077	5588	6350	0.469523	2269	0.417744	4258
LILRA3	POLR3D	0.86059	4686	10995	0.439692	2982	0.255494	6461
HIC1	KLF1	0.860103	4238	787	0.409305	4513	0.450774	3642
TP53	WNT8B	0.859132	987	1594	0.478232	2550	0.205775	7074
REG1P	SERPINA6	0.85768	3191	7320	0.584668	2060	0.441564	3560
CYP21A2	TFAP2B	0.85768	8001	9057	0.540343	2296	0.496946	2977
GLRA1	TNFRSF21	0.856714	1248	4990	0.450331	3166	0.535824	2844
CYP2E1	ZBTB25	0.85575	434	3295	0.523783	2652	0.433325	4046
UBE2D1	SLC4A8	0.855269	168	5128	0.571196	2044	0.397547	3387
GHRH	KEL	0.854788	396	7669	0.540631	2478	0.39665	3985
OR2F1	HIST1H2BJ	0.854308	1737	5143	0.470232	2745	0.52062	2358
HEG1	CSF2	0.854308	8886	407	0.419387	3840	0.485816	2454
CEBPZ	MYL12A	0.853829	1985	3144	0.578336	2206	0.419161	2039
NUP88	CA9	0.853829	10146	9669	0.565049	2430	0.359484	4865
BPI	PDIA3	0.852871	6563	8427	0.474805	3685	0.298479	5204
HSPA9	PTTG1	0.852871	10818	9768	0.377925	3708	0.545607	2142
SELL	SFPQ	0.852393	1186	5767	0.504318	2756	0.325275	2610
ADAM3A	SCGN	0.850486	6595	6975	0.143015	8441	0.20007	6492
LRRC23	B4GALT2	0.850486	9639	3804	0.144931	7892	0.149706	7911
NKTR	FOXM1	0.849061	3859	4321	0.448017	2781	0.317278	6064
CLCN4	MMP25	0.848113	10298	5471	0.358932	5205	0.327288	5416
ALK	NISCH	0.84764	11193	3574	0.22423	6628	0.150256	6956
TOP2A	OAS1	0.846224	602	7850	0.437944	4154	0.336308	5167
VAMP2	MUC8	0.846224	2041	967	0.429857	3415	0.412934	2209
AZU1	FCHO1	0.845753	3616	10386	0.488617	2702	0.463456	3327
IAPP	DEK	0.845753	7355	8433	0.535959	2683	0.445229	3062
GLI1	MAPK8	0.844812	3168	1125	0.440476	3043	0.352449	4779
MTUS2	DEK	0.844812	5503	8433	0.583647	2041	0.373083	4212
ODZ4	BRAF	0.844812	5622	691	0.265661	6606	0.293715	5966
CCHCR1	TROAP	0.844343	6922	2453	0.549144	2114	0.289205	5599
NFAT5	CDK18	0.843874	1282	4833	0.443568	2255	0.390429	3619
KLF7	NKX3-2	0.843874	3843	2224	0.359265	4695	0.442337	3445
PHF20	GPR18	0.842937	2620	1193	0.345937	5456	0.334356	3769
FGF12	MAPK8	0.842937	10976	3659	0.477184	2487	0.429705	3957
BTC	DNASE1	0.841536	3628	4085	0.359076	4959	0.472602	3809
LOC100293532	LIG3	0.83921	1427	191	0.430871	4425	0.356265	4375
LIF	SPINK1	0.83921	11183	8038	0.297894	5504	0.469613	3399
BIRC2	CXCR3	0.838746	6104	3722	0.549949	2525	0.370438	4590
FOXO3	HLA-E	0.838283	4346	2099	0.275917	3299	0.298661	5953
MTMR6	SRRM1	0.838283	7516	11035	0.49269	3117	0.368314	4098
CDC14B	ARHGAP6	0.83782	10257	2222	0.39809	3158	0.289775	6088
2015-09-01	VNN1	0.836896	8271	7021	0.448424	3038	0.470105	3561
LCK	IL13	0.836434	1111	11235	0.409788	2926	0.200182	6541
RPUSD2	TNFRSF4	0.835973	4668	4521	0.482518	2963	0.350488	4825
SSRP1	ANXA10	0.835973	7231	2123	0.465951	2168	0.519198	2695
GRIN2D	LYL1	0.835513	1544	9347	0.545218	2595	0.489284	3120
CAMSAP1	DPH2	0.835513	10254	10693	0.108245	8810	0.240075	5012
NFRKB	TNFRSF25	0.834594	8572	215	0.293022	4858	0.210376	6536
MRE11A	PCDHGB4	0.834135	2611	726	0.400002	3443	0.156227	8082
KIFC1	PHEX	0.834135	4599	3615	0.482633	2489	0.474804	3140
NMB	RPL23A	0.834135	10031	2117	0.218684	7000	0.134484	6307
PLA2G6	GFRA3	0.833218	10948	1806	0.46869	2268	0.382452	4185
MBL2	PCYT1A	0.83276	2671	8702	0.480516	2750	0.315795	5731
CXorf23	ZBTB40	0.83276	3179	5540	0.527802	2026	0.275341	5626
SERINC5	FUCA1	0.832303	4447	11108	0.474466	3378	0.44178	3509
RAPSN	EPX	0.831847	4265	4199	0.571214	2346	0.522324	2516
PARD6A	MLL2	0.830935	6942	7640	0.403248	4317	0.333585	4469
AKAP13	VTN	0.830935	11291	3076	0.473817	2547	0.304947	5432
CYP2D6	CYP17A1	0.830025	439	11321	0.349364	5212	0.315908	5859
GTF2A1	PVR	0.828663	1304	2449	0.326808	4299	0.295607	6403
KIAA0090	RPL15	0.82821	9455	2192	0.543708	2474	0.282129	2935
OFD1	EPCAM	0.827305	5327	11310	0.322192	5614	0.191763	5831
LIN7A	IL1RL2	0.826854	5072	1425	0.465277	3146	0.382392	3928
NFIB	BLCAP	0.826403	10556	4858	0.490912	3111	0.298047	5448
PEX3	AES	0.825952	6376	10652	0.407231	4138	0.294223	3005
MYO1A	SBF1	0.825502	4206	9590	0.524846	2604	0.414894	3494
IBSP	NCOR2	0.825502	4722	8775	0.376608	4694	0.467897	3140
TSPAN8	AZGP1	0.825502	7930	5396	0.196203	7244	0.195986	5284
RASGRF1	KRT16	0.825052	969	11336	0.37098	3186	0.331154	5668
RPE	RET	0.824603	7284	867	0.506854	2620	0.322997	5084
FMO5	ATP6V0A2	0.824603	7358	7289	0.422018	3156	0.244454	6993
HSDL2	ZSCAN12	0.823257	4445	6588	0.588204	2462	0.420163	3517
IDO1	DKFZP434C153	0.823257	6317	1819	0.545876	2017	0.422504	3931
LST1	LEPR	0.823257	7447	3891	0.444195	3156	0.406376	4882
SLC38A6	CORO2B	0.82281	6274	4378	0.271486	3609	0.12561	7979
ZG16	HTR1B	0.82281	8299	5090	0.475919	3314	0.468901	3585
ACACB	WSCD1	0.822363	1399	1908	0.493465	3397	0.44232	4244
PGAM2	LYL1	0.821916	5572	9347	0.400653	4351	0.326809	5621
HTR2C	CACNA2D2	0.82147	3236	7298	0.431081	4256	0.309961	4839
RAP1GAP2	CCT5	0.82147	7012	9773	0.424293	3594	0.20093	6394
NR2F2	KIAA0430	0.82147	8813	1749	0.438247	2753	0.376146	3008
DLGAP2	LCMT2	0.81969	1545	8362	0.40517	4685	0.504063	2103
WT1	FGF6	0.818802	721	1741	0.364114	3052	0.362771	5418
SHC1	PCDHA13	0.818802	1336	1733	0.401522	4257	0.259638	6233
DCT	RAC1	0.818359	1346	10205	0.533338	2203	0.458736	2741
TNP2	AXL	0.817474	3173	238	0.510005	2274	0.382739	5142
DOLK	ADCY6	0.817033	4991	8799	0.406229	3463	0.287325	5849
KCTD20	PSMC6	0.816591	4601	11661	0.294991	5221	0.261079	6079
CRP	GM2A	0.81615	6529	3321	0.0753317	6454	0.0366713	9889
MFSD5	ETF1	0.81571	10270	6821	0.295764	4951	0.118365	8363
MUC7	SCAPER	0.81527	1539	8880	0.398087	2473	0.100343	8277
UTP3	FGFR2	0.81527	2861	3977	0.487629	3596	0.57582	2707
GPR19	COX17	0.81527	3679	9783	0.499262	3123	0.316219	3312
ANGEL2	KRT86	0.81483	7670	2106	0.453321	2463	0.182279	7022
TCOF1	NCOR2	0.81483	9942	8775	0.476223	2694	0.379404	4726
SMCR7L	BHMT	0.81483	10563	7087	0.520064	2265	0.553193	2300
PCBP4	ACSBG1	0.814391	3813	2291	0.406235	4998	0.267653	6507
PIP4K2A	PIGL	0.814391	6910	4114	0.352811	3414	0.167103	7655
FZR1	PRB1	0.813952	10928	6289	0.503887	2923	0.485072	2636
SETD3	TLN1	0.812639	3573	1959	0.303283	6314	0.183019	4416
BRAF	MXD1	0.810893	9666	4157	0.433784	3538	0.242831	6230
MYST3	PHACTR1	0.809589	7840	10956	0.522221	2576	0.441878	4331
BMP5	DCI	0.808288	1058	7462	0.309628	3413	0.185209	6956
ASB4	CDK18	0.808288	2716	4833	0.538167	3306	0.392251	3587
UCP3	CDK6	0.808288	4044	10852	0.48179	2704	0.447622	3497
INS	STAT1	0.807423	629	11721	0.404483	2933	0.229773	7129
LIPA	POU2F2	0.807423	8196	6916	0.210096	4852	0.104031	8593
GIF	TAOK2	0.806991	2229	7262	0.529735	2004	0.421588	4281
APOL1	RPL3L	0.806991	4690	7679	0.426081	3750	0.273407	6288
SLC1A1	FOXM1	0.806991	7734	4321	0.448168	3315	0.407643	4758
OLIG2	ETFA	0.806991	9970	9861	0.598052	2012	0.410656	3747
SFTPB	EAPP	0.80656	3082	6817	0.498893	2055	0.50308	3300
EP400	HMMR	0.806129	4422	6375	0.381211	3840	0.202281	7069
ADA	MYT1	0.806129	11621	1980	0.442251	3231	0.50204	3362
APLNR	RFC5	0.805698	894	8313	0.472218	4022	0.202459	6853
CD24	IL1R1	0.804838	1205	374	0.324972	5246	0.438618	2837
GH2	DYRK1B	0.804838	9676	7321	0.42837	3836	0.44216	4283
GSTA4	ATXN10	0.804838	9860	9074	0.255063	2786	0.0787378	8792
LIMK1	PSMD7	0.803979	17	9636	0.359885	4633	0.465343	2821
RBMS1	MGAT5	0.803979	3098	1250	0.398041	2082	0.203871	7091
DAXX	GOSR1	0.803979	10492	10069	0.518993	2822	0.384682	3230
MFN2	DOT1L	0.803123	3992	9878	0.316083	6023	0.357846	3970
H1F0	TNP2	0.803123	11178	3173	0.295059	3558	0.228864	7059
HNF4A	LYL1	0.802695	6243	9347	0.429139	3441	0.255903	6636
ZBTB33	MAP2K6	0.802695	9548	1063	0.330371	5197	0.271916	6663
PIP4K2B	SRSF4	0.802268	5304	6499	0.531463	2512	0.363829	3008
JRK	NECAB2	0.802268	7356	2762	0.5104	2490	0.492725	2988
MYBL1	SLC6A8	0.801414	470	10262	0.455664	3011	0.184534	7126
LMF2	BMP8A	0.801414	1655	4641	0.364217	4178	0.342589	4801
GAPDHS	GALNTL4	0.801414	4156	1286	0.4697	3315	0.307166	6013
CTRL	KCNQ3	0.801414	9572	5845	0.502453	2324	0.291239	5828
PTPN4	SSTR4	0.800988	464	3769	0.477585	2964	0.386785	4919
RBMS2	TSPAN3	0.800988	3814	8067	0.495553	3117	0.364523	5374
GABRA1	GTF2H3	0.800988	5862	10098	0.504995	3673	0.412757	4350
ITPKA	RB1	0.800562	194	951	0.336993	5651	0.466946	2747
GPR44	MOG	0.799288	4413	7352	0.482311	3194	0.415906	4678
MAST1	PTPRS	0.799288	5513	2070	0.266048	6448	0.470599	2579
APOH	RRH	0.79844	8809	1313	0.381794	5086	0.220095	6594
ZNF467	CRYAA	0.79844	9219	3015	0.317952	5006	0.246296	6853
ANKRD7	GTF2F1	0.798017	6378	6338	0.404473	3235	0.323877	5159
MUC2	C7orf54	0.798017	11610	5800	0.381925	4477	0.475363	2538
HADH	SKP1	0.797171	8219	11055	0.516986	2489	0.500454	2112
GRIA1	CHP	0.796328	6367	4617	0.360887	4464	0.336677	5849
PTPRS	C11orf80	0.795065	253	11098	0.279422	4523	0.124086	8372
CSE1L	ATF7	0.795065	8255	4218	0.563002	2009	0.574128	2430
TECPR2	MFNG	0.795065	10918	10828	0.412525	4193	0.229835	6793
NFATC3	IDS	0.794645	1191	9937	0.429057	2611	0.17445	7418
SHH	CD84	0.794645	1557	7342	0.496062	2957	0.466395	4030
KLRC4	IFNA5	0.794225	5117	2177	0.484657	2908	0.48281	2685
CTSK	ALDH1A1	0.793806	7927	6524	0.193778	5620	0.348532	4587
TMEM109	GOSR1	0.793806	9082	10069	0.510429	2812	0.279205	5244
IL16	ARHGAP33	0.793387	9944	5033	0.387454	4713	0.254038	6690
CASP8	CDK1	0.792133	1370	847	0.347586	5070	0.457789	3984
UCN	PFKFB3	0.792133	7339	6618	0.543606	2126	0.378324	3920
MEA1	BLCAP	0.792133	8504	4857	0.303482	3495	0.199419	7222
AMACR	EEF1D	0.792133	11007	10578	0.140218	3615	0.0247389	10269
DOK1	RBP3	0.792133	11532	10048	0.583342	2075	0.553604	2798
ARFGEF2	ACACA	0.791716	4105	7988	0.292563	5990	0.270559	5621
RELA	TAX1BP3	0.791299	301	8832	0.349948	4621	0.293971	4800
MMP1	RPL6	0.790882	7890	1764	0.252798	5550	0.0599264	8412
FRAT2	LOC728361	0.790466	9544	1596	0.337056	4187	0.264093	6748
CACNA1C	IL6ST	0.789635	7483	5404	0.4867	2383	0.386952	3778
TAF1	RAC1	0.78922	133	1102	0.393066	3934	0.18264	7128
MAP3K3	SRSF5	0.788806	335	9806	0.546775	2257	0.424467	3781
LOX	LMTK2	0.788806	8092	4127	0.441691	3803	0.308976	5553
MASP1	SLC9A3	0.788392	3100	2706	0.457478	4065	0.369776	5033
CDK16	HECW1	0.787978	228	4610	0.253757	5593	0.189066	7365
PNLIPRP2	ERG	0.787978	5163	11626	0.234284	6953	0.449394	2441
MMP20	CDK13	0.786739	1265	9631	0.554963	2244	0.327136	5486
GNAI2	PHB2	0.786739	6811	6865	0.374023	4165	0.159345	7342
ARL6IP5	STT3A	0.786327	8527	7471	0.262534	4899	0.185004	5604
TUBB2A	DDX3Y	0.785503	1234	7820	0.379433	3261	0.178984	7561
SCN2A	PAX9	0.785503	6245	4537	0.466599	2807	0.273699	6112
FAIM3	MDM4	0.785503	11138	984	0.509906	2095	0.42925	4041
HIF1A	ANKLE2	0.785092	43	8915	0.451094	3285	0.328569	5310
PTPRO	KIF1A	0.785092	1990	6416	0.477639	3420	0.387875	4839
GAK	FAM5C	0.785092	9593	4064	0.464047	3373	0.53209	2256
IGKC	BAK1	0.784681	1438	722	0.171833	8011	0.166646	8252
GLT8D1	GBX2	0.784681	2837	3359	0.526272	2969	0.380875	3844
TAF4B	RAD50	0.783861	4240	9318	0.342095	4820	0.254954	6854
FGF7	PAWR	0.783452	387	9966	0.32939	5436	0.274239	6147
PTGFR	ACVR1B	0.782225	3668	8624	0.461082	3119	0.229667	6529
ENTPD5	AURKB	0.782225	10011	2969	0.128584	2853	0.0450141	9822
CEBPE	GTSE1	0.781817	2807	8791	0.505532	2234	0.532409	2256
HELZ	PURA	0.781817	5185	4812	0.203527	5234	0.188851	7797
FLT1	ITIH1	0.781817	11699	3921	0.560864	2339	0.378452	4413
CLDN10	PLEKHG3	0.78141	8971	10292	0.52909	2478	0.31145	5508
S100B	FUT7	0.781002	1176	5861	0.433494	2827	0.434311	4432
TULP2	IL2RG	0.781002	4060	513	0.561139	2207	0.363412	4672
TERT	ICAM4	0.780595	913	4670	0.479132	2100	0.393225	4497
GLI2	PAM	0.779783	205	7926	0.267401	6000	0.159219	7802
LOC284649	ADRB3	0.779783	5100	3159	0.412806	3936	0.256814	5853
PRPH2	SLC11A1	0.779783	8324	8052	0.482876	2778	0.505355	2709
E2F5	C9orf125	0.778971	10595	2268	0.190713	2194	0.0558983	9629
TNFSF10	UBE2J1	0.778162	753	8478	0.410636	4336	0.259461	5212
SERPINB7	LRRC15	0.778162	5153	4384	0.276157	4524	0.149767	8096
LRPPRC	GRIN2A	0.776547	11051	7706	0.22922	6788	0.235235	6711
SNTB1	ST3GAL2	0.776144	6580	9382	0.538904	2071	0.385787	4272
PRKCD	GPR31	0.775339	1843	376	0.396974	3393	0.410658	3822
ROBO1	2011-09-01	0.774938	2670	2883	0.540429	2877	0.355935	4280
EEF1DP3	RAI14	0.774938	3699	8674	0.591619	2555	0.399624	3934
KIF1C	GRIN2A	0.774536	1616	7706	0.486513	2805	0.38683	4297
C4BPB	CSF2RB	0.774536	7832	94	0.50042	3126	0.40341	4436
RHBDF1	ATP6V1G2	0.774135	858	2749	0.355287	2608	0.179737	7443
CCR2	HTR3A	0.774135	9313	11463	0.379154	3436	0.372072	4854
CALM1	KRT86	0.774135	10606	2106	0.448855	3066	0.28934	5224
KDM5C	PCYT1B	0.773735	2971	5134	0.567232	2073	0.587228	2179
FAM48A	LRRC8B	0.773735	3837	3434	0.423257	3346	0.360912	5463
CETN1	CHIT1	0.773735	5082	6569	0.397297	4731	0.378713	4480
COL2A1	ZNF79	0.772136	11333	5064	0.275455	3451	0.121733	8590
SLC12A1	IRS2	0.77094	4134	9550	0.498772	3184	0.221963	6915
CIITA	CCR2	0.77094	10819	9314	0.39867	3385	0.18931	7099
CRADD	PRICKLE3	0.77094	11539	5947	0.476923	2518	0.22171	7048
SRSF2	ZBTB7B	0.770543	5657	3272	0.295237	5427	0.423557	4136
HBS1L	CLIC1	0.770145	3863	5676	0.465477	2909	0.160212	6871
IQCK	MTRF1L	0.769748	9605	3756	0.576479	2391	0.427583	3463
HS6ST1	MAST1	0.769351	9290	810	0.470511	3366	0.399837	4194
B9D1	ARAF	0.768955	7006	744	0.0363638	9875	0.0217919	9408
WDR13	WNT7A	0.768955	11450	933	0.479022	2202	0.322227	5630
MPHOSPH9	HAX1	0.768559	10051	9185	0.340283	4068	0.120226	7884
LRRC6	HOXC6	0.768164	6256	10019	0.00222268	11325	0.0059704	8090
TPBG	ELN	0.767768	6411	1470	0.352348	3351	0.130174	8437
KCNS1	RASGRP2	0.767768	9231	7824	0.501471	2209	0.489429	2753
MLLT4	C8A	0.767374	10437	10355	0.514614	2379	0.331822	5449
CASP4	UFD1L	0.766979	1008	11530	0.427032	2108	0.232199	6682
PRKCE	AIRE	0.766979	2626	4524	0.301367	6265	0.272994	6220
FXN	FBXW4P1	0.766979	2910	11257	0.438925	3578	0.295318	5529
TTC22	GLI2	0.766979	5103	205	0.267564	6014	0.341892	4550
EPAS1	ZKSCAN5	0.766191	7702	10764	0.481694	2500	0.402116	3477
IFNA1	KIAA1024	0.765798	702	5811	0.293433	4269	0.12206	8044
C19orf50	PRKCE	0.765404	9196	11094	0.454813	3442	0.417881	4353
CDK11A	COL16A1	0.764227	3003	4759	0.456108	2360	0.286145	2865
DHRS1	PTK6	0.763444	8540	3245	0.384068	4526	0.413674	4657
PSMD6	TGM3	0.762662	4289	2609	0.381812	4756	0.282529	5930
SMOX	LDHB	0.761492	685	3481	0.256237	3780	0.115988	8246
PTN	LSM7	0.761492	1175	6358	0.285853	4816	0.0930037	8486
DFFA	PPP1R3C	0.761492	1844	8780	0.404153	4574	0.258338	6023
STX2	FDPS	0.761492	11155	6828	0.568412	2176	0.501959	2433
LOC644761	FHIT	0.760714	9975	1018	0.304959	6254	0.365322	4618
GAGE3	BAI1	0.759937	1765	5456	0.495685	2924	0.466168	3566
TAGLN3	MSLN	0.75955	2405	1869	0.475153	3986	0.305933	5993
FAIM3	PPYR1	0.75955	2692	4208	0.480064	2931	0.563821	2174
CLEC10A	PRB1	0.75955	3254	6289	0.315616	4358	0.2272	6767
KIAA1107	CUL1	0.759162	8402	9110	0.285328	3694	0.219506	7140
NPHP1	DHX15	0.759162	9740	4897	0.53648	2174	0.494262	3264
PTPN11	FGF4	0.758775	915	415	0.360055	4988	0.337498	5372
GNAO1	PHLDA2	0.758388	1177	1704	0.367633	4796	0.437432	3450
NOTCH4	SBF1	0.758388	8486	9590	0.454243	4159	0.35079	4555
CLCN2	GH2	0.758001	9545	1244	0.549727	2044	0.508084	3271
FAS	BLK	0.757615	852	11570	0.567644	2198	0.388834	4635
PAK3	IGF1R	0.757615	2788	1260	0.402279	3539	0.427424	4309
CD44	HNRNPAB	0.757229	1086	7571	0.28208	4340	0.0894521	8926
ART4	HCRT	0.757229	4554	1318	0.559924	2151	0.247403	6060
HOXA4	TBC1D30	0.756844	1101	6998	0.151782	7829	0.234088	6195
KRT12	ACSBG1	0.756844	4227	2291	0.409421	4237	0.431479	4092
RAB28	SLC4A8	0.756844	4648	5128	0.496244	2559	0.29563	5043
RIN2	CCBP2	0.756459	825	2242	0.538333	2186	0.301628	5645
BCAP29	TDO2	0.756074	8014	8062	0.146177	8274	0.328674	4412
PTPN3	COL4A2	0.755305	1702	6182	0.525186	2273	0.185568	6459
CYP1A2	GPR135	0.754921	88	2241	0.550551	2187	0.466696	2917
ZKSCAN1	RASL10A	0.754921	5879	3627	0.333239	4486	0.28121	6288
NFATC4	SAG	0.754538	6869	5225	0.489759	2921	0.364923	4662
CDH13	RAGE	0.754155	11223	533	0.404816	4124	0.323417	5177
ST3GAL6	IGFBP4	0.753772	8715	777	0.365325	2307	0.182937	7052
WISP3	KCNJ1	0.753389	2132	5866	0.424567	4060	0.499237	3567
SEMA3A	GNG5	0.753389	3156	4863	0.391217	4591	0.24899	6680
ZNF239	ABO	0.753389	5786	4091	0.409741	4094	0.16189	7305
IGHV3OR16-14	ST3GAL4	0.753007	3742	6427	0.40031	3620	0.273329	6145
KCNQ2	RAD54L	0.753007	5609	11678	0.3943	4284	0.337405	5529
ATP13A3	SYN3	0.752625	4462	4505	0.487355	2842	0.529292	2248
LILRB5	CAMK2A	0.752244	6302	1632	0.490919	2330	0.294485	5624
KIF3A	P2RY1	0.752244	9333	3155	0.519393	2691	0.297428	5687
LY6D	IL1RN	0.751863	5824	7096	0.428895	3608	0.479298	2307
HIST1H1C	GPLD1	0.751863	6527	2738	0.250248	3787	0.223945	7083
SOS2	LUZP1	0.751101	1239	5877	0.552178	2001	0.273077	5867
TNFRSF13B	CTNNB1	0.750721	1315	10120	0.36075	5013	0.341621	3829
ALB	NOS1AP	0.749962	3645	5115	0.540649	2442	0.348449	5228
ORAI2	TNFSF14	0.749583	9846	1573	0.446961	2604	0.292336	6484
PLCG2	GAPDH	0.749204	6685	8882	0.465029	3494	0.386954	4533
RNF4	ZC3H11A	0.748825	5340	10501	0.365885	4358	0.340516	4411
GRIN1	TBCA	0.748825	6640	4379	0.420927	2753	0.215387	5593
IL12RB1	AIRE	0.748447	72	4524	0.465631	3804	0.423862	3729
RCE1	TBX1	0.748069	10274	2066	0.471708	3487	0.371465	4829
FGF12	NOS1AP	0.746938	511	5115	0.461026	3450	0.297132	5962
APCS	MTNR1B	0.746938	8338	1310	0.574803	2436	0.349773	5042
IDE	ASMT	0.746561	1658	5035	0.531651	2833	0.478126	3311
HR44	CCHCR1	0.746185	1423	6922	0.445202	3492	0.265132	6893
GM2A	FGFR2	0.746185	3322	3977	0.364981	4285	0.363418	5612
TXNRD1	TMEM47	0.746185	8840	7438	0.395089	3123	0.332487	5226
LRP2	PSMA2	0.745809	4609	450	0.412111	4052	0.202996	6121
PDK4	PFN1	0.745433	6257	6198	0.525244	2958	0.471471	3044
RABEP1	FCGR3B	0.745058	2491	1373	0.17856	2436	0.0530507	9703
PDS5A	XPO7	0.744683	3976	10165	0.480862	2857	0.440428	3631
AMHR2	ATF7	0.744683	5089	4218	0.529757	2780	0.458116	4075
KRT20	BCAP31	0.744309	10038	11023	0.537829	2269	0.146061	7561
NASP	CDC42EP4	0.743934	2960	4382	0.308438	5116	0.362062	3248
CD22	FCGR2B	0.743934	7982	4276	0.380519	4998	0.234698	6876
SAA4	NPPB	0.74356	2140	8638	0.441614	3625	0.446637	4036
BSN	MYL2	0.74356	3395	6164	0.477154	2942	0.464249	3620
VEZF1	KLRG1	0.74356	4691	4574	0.407517	3076	0.384158	3364
TFDP2	ZFP36	0.74356	11367	9801	0.338234	2229	0.19106	5415
ZFHX2	HCG9	0.743187	1813	2076	0.524446	2195	0.483685	3115
SYCP1	IFNA10	0.743187	4083	11172	0.327689	5343	0.199476	6827
SFRP4	KCNMA1	0.742813	10718	5966	0.27705	2838	0.0531245	9565
BNIP2	SEMA4F	0.742068	1857	8966	0.436422	2984	0.260358	6203
SMAGP	PLAUR	0.741695	3803	10500	0.548928	2486	0.329145	5157
BNIP3	DPP4	0.741695	7491	4430	0.241439	4471	0.342068	2608
RPP40	PDC	0.741323	6969	4215	0.129117	5478	0.0893819	8885
STX11	BRD1	0.741323	9238	9273	0.329179	5693	0.410125	2483
TARBP2	FGFR2	0.740951	5221	3977	0.383489	3385	0.273047	6771
AKR7A3	ALDH3B2	0.740951	5485	7436	0.147367	8250	0.33023	3580
POP5	ENPP2	0.740951	8910	10457	0.464125	2740	0.418981	3603
TGFB2	BEST1	0.740951	11682	8057	0.556187	2034	0.52272	2905
LOC100287076	CYP21A2	0.74058	1574	8001	0.427829	4702	0.372927	4939
SOX2	UCN	0.74058	2819	7339	0.311368	5337	0.219723	7060
BTBD2	SPDEF	0.739468	4746	7490	0.269297	4670	0.216359	6391
DSG3	MEP1B	0.739097	3362	1782	0.29946	6127	0.276903	6208
FBXL4	ROS1	0.737989	9362	11328	0.511202	2441	0.306239	5489
INPP5B	DENND3	0.73762	2992	11034	0.46237	4098	0.417617	4302
LAMP3	EZH2	0.73762	6673	6809	0.170377	7567	0.3414	3157
RAPGEF1	TNFSF14	0.737251	5782	1573	0.376467	4184	0.442853	4340
MUTYH	RND2	0.736883	11230	10413	0.348808	5180	0.457011	3307
FOXG1	SAMD14	0.736147	1758	6663	0.52587	2862	0.322352	5016
LDLR	TPM4	0.735413	2597	3525	0.305724	3667	0.186872	7616
AGTPBP1	PPP2R1B	0.735413	3838	100	0.467021	2113	0.29824	5738
KHSRP	ACSM2A	0.735046	8280	7288	0.332723	4462	0.243735	6828
MYL4	RASGRP2	0.735046	9438	7824	0.544967	2569	0.463246	3234
HIST1H4B	DAAM1	0.733582	2763	3418	0.321685	5373	0.181625	7523
AGTR2	ACBD3	0.733217	3189	6339	0.400647	3400	0.375982	4453
GORASP2	FNBP4	0.733217	5369	5365	0.315074	5265	0.181608	5618
PTPRR	LYZL6	0.732852	694	6590	0.471823	2413	0.156616	7298
NTS	GPR109B	0.732852	3650	4553	0.585566	2073	0.3558	5199
GDPD5	NOS3	0.732123	2259	11311	0.243691	6308	0.348256	5260
RCC1	PVR	0.732123	7410	2450	0.339364	3506	0.112945	8573
BTBD2	DGKG	0.731759	4745	209	0.227125	5125	0.381401	4858
ATXN7L3B	FHL2	0.731759	9954	7884	0.318146	4827	0.254725	5323
PTK7	ZNF146	0.730669	8270	6439	0.0431847	7430	0.0125961	10753
ASGR2	SF1	0.729944	7286	10533	0.260008	5489	0.414497	4099
AURKA	COG7	0.72922	4456	3035	0.281808	5251	0.258566	5791
ELK4	CILP	0.72922	7956	4584	0.261309	4034	0.0764834	9254
CSHL1	DPH2	0.728859	11448	10693	0.0973123	8989	0.230392	5281
RFX1	NCOR2	0.727776	2712	8775	0.320969	6201	0.229625	7079
SH3YL1	AMD1	0.727776	3552	6207	0.34825	5737	0.176107	7093
DKK3	CASC3	0.727776	4461	7899	0.273693	5918	0.155313	6977
SEMA3F	LOC100129361	0.727776	5230	5569	0.289912	6071	0.280013	3403
MMP25	TRIB1	0.727776	5470	5165	0.100375	8657	0.156756	3186
APOD	APP	0.727776	6203	10467	0.410326	2707	0.319298	5059
CYP26A1	SNHG3	0.727415	4582	3412	0.488502	2134	0.509076	2057
PTPLB	PAPSS1	0.726696	4932	4035	0.394235	4192	0.296037	6088
ZNF710	DUS4L	0.726696	9269	7812	0.260524	4877	0.179154	8058
CD44	VIP	0.725977	128	3192	0.396398	3106	0.12078	8457
P2RX4	CDK6	0.725618	7799	10853	0.479152	2280	0.244931	6659
MRPL33	PTGER4	0.725618	9106	3435	0.497612	3337	0.453391	3739
RSC1A1	UPK2	0.724186	1528	2207	0.431419	3463	0.248761	6648
C1orf61	H3F3B	0.724186	9835	1381	0.523237	2686	0.263642	6143
KIAA0495	SNRPD2	0.723114	5608	4861	0.444034	3472	0.198199	4971
ALDH5A1	BLCAP	0.722402	11086	4858	0.45394	2736	0.369111	4221
MYB	ADD2	0.722046	1093	5597	0.109014	2637	0.0118864	10720
IRF8	TNFSF14	0.722046	2667	1573	0.429532	3472	0.520749	3157
AP1G2	FEZ2	0.722046	8249	8106	0.338966	2561	0.18335	7259
CDK3	NKX2-5	0.721335	285	3255	0.499278	2409	0.279832	6419
SASH3	KCNIP4	0.720625	9655	2131	0.380687	4150	0.220199	7208
PTPRC	TRIB1	0.720625	9872	5165	0.0600561	9652	0.0905595	6338
RANBP6	MLF1	0.719209	2380	2849	0.437374	3264	0.21705	7025
TAB1	TRA2A	0.718856	5200	8759	0.453778	3421	0.191247	7568
DYNC2LI1	MX2	0.71815	6703	11595	0.235276	5791	0.123556	8550
LOC100288598	CLEC4M	0.71815	9208	8689	0.59383	2092	0.334582	5110
DCTN3	KIR3DL1	0.71815	9766	6398	0.409478	3412	0.263788	6439
ACTR1A	CCNA1	0.717445	9428	961	0.300167	3551	0.141862	8060
PITX3	RXRG	0.717094	1287	53	0.463175	3246	0.471961	2971
RGS10	HOXB7	0.717094	2832	7111	0.217746	5223	0.231377	6577
ST20	FLT3	0.716742	3404	71	0.460446	2756	0.390667	4537
MARCO	LHB	0.715689	9690	11425	0.329619	5254	0.330306	4563
WDR7	EFR3A	0.715689	10743	7933	0.322066	5926	0.2863	6168
MFSD5	GOT2	0.715339	10269	10108	0.359072	2374	0.199895	6668
MAOA	TAF7	0.715339	11068	978	0.415856	2704	0.163583	6968
TFDP2	KPNA6	0.71394	4347	5031	0.377335	2680	0.11927	8476
EIF5A	ALOX15	0.71394	11563	4248	0.541	2578	0.362025	4418
DAZL	GLMN	0.712893	3625	9358	0.357592	4027	0.300392	5317
GZMM	C11orf80	0.712197	2050	11098	0.535586	2700	0.397346	4328
TFPI2	GABRR2	0.712197	6887	1416	0.50842	2627	0.28541	5847
SFN	AIM1	0.71185	3025	1910	0.337424	2385	0.162786	8091
CUL4B	GSN	0.71185	9514	2365	0.535981	2494	0.47345	3798
COBL	GNAO1	0.711502	5233	1177	0.476497	2021	0.372071	4718
ATG2A	SUB1	0.711155	6652	5713	0.487838	2503	0.31974	3079
SLC7A1	PLLP	0.710809	5814	10990	0.369288	4167	0.228651	7190
MMRN1	ITGA6	0.710116	5228	1131	0.341287	3192	0.190822	7261
TSPAN6	CYP11B1	0.710116	8777	419	0.521321	2316	0.226087	6592
MAFK	TUBGCP4	0.70977	2736	10317	0.450966	3333	0.527829	2900
SNPH	DMWD	0.709424	10439	3431	0.4332	3429	0.572123	2168
FGF8	CDK5R2	0.708044	534	5899	0.380838	4691	0.422134	3644
IGHG1	CCDC9	0.7077	3738	3779	0.487523	2415	0.298341	5968
CYB5A	SAR1A	0.707356	7919	10762	0.523109	2334	0.327951	5116
RNF160	GAD2	0.707356	8448	2064	0.36161	4847	0.187777	7500
PDE5A	SSTR5	0.707012	4555	11499	0.500026	3206	0.534382	2501
SLCO1B1	GRM5	0.707012	5148	7063	0.423718	4043	0.236999	7018
GPR64	RFPL1	0.706326	8303	1753	0.493961	3765	0.420764	4400
SERPINB10	TNF	0.705298	1314	1198	0.427758	3476	0.279115	5784
NFASC	ST8SIA5	0.704272	6380	2668	0.319487	6257	0.204356	6971
HOXD10	CCHCR1	0.70359	10808	6922	0.391666	5138	0.551825	2076
HIST1H2AL	ADPRH	0.703249	3784	1413	0.500836	2721	0.25227	6482
PPBP	PDK3	0.703249	8632	6239	0.241148	6523	0.268982	6520
ADAM9	TXN	0.702909	4367	6500	0.322137	5992	0.311911	2548
DLD	FGFR2	0.702229	5705	3977	0.328289	4989	0.227223	7355
GRPEL1	IL1R1	0.702229	9171	374	0.241477	6612	0.192343	7626
TNPO1	PTOV1	0.702229	9817	10288	0.394703	4508	0.245754	5526
SRGN	NDUFS5	0.702229	2017	7540	0.372783	3593	0.299643	3037
COL4A3	STK38	0.70155	3246	5761	0.522948	2215	0.304465	5369
JAKMIP2	COL10A1	0.700872	9329	8023	0.384133	4803	0.344782	5252
ANKRD1	SIRPB1	0.700872	9730	2138	0.513621	3137	0.419113	4029
SSX2	SPINLW1	0.700195	5938	7020	0.505322	2231	0.133102	7849
DBT	HSPA8	0.700195	7348	8871	0.410957	3795	0.253777	6589
SGCD	ZKSCAN4	0.699857	4592	9339	0.337588	5039	0.298584	4758
SLC15A2	KLF9	0.699181	5424	9570	0.305507	5984	0.180414	6782
PTPN13	NUDC	0.698844	3825	5398	0.36725	4576	0.261846	5867
HNRNPL	SLC6A15	0.698507	4792	5857	0.453099	2374	0.152865	7851
AFP	GPR18	0.697834	9489	1193	0.399961	4566	0.362127	3163
IL2RA	CHIT1	0.697162	739	6569	0.394606	4897	0.336178	5200
NPR2	NRG2	0.696826	1217	4681	0.483847	3196	0.415225	3794
ERC2	TLN2	0.696826	6354	9150	0.477499	2283	0.167344	7270
PRRG1	CD4	0.695486	5529	11572	0.517511	2742	0.193975	7138
TNFRSF17	IRF4	0.695151	10666	7120	0.480211	2119	0.354441	4883
PCYT2	RFPL1	0.694483	3886	1753	0.42362	2988	0.303563	6062
FAM189B	OR2F1	0.693817	3405	1737	0.539264	2199	0.469578	2754
OSBP	FAM114A1	0.693817	10630	8098	0.236071	5528	0.114958	8719
XCL1	AFF2	0.693151	9041	9385	0.493846	2672	0.273325	6189
APBB2	UTRN	0.693151	9521	10702	0.481985	2391	0.377324	3573
FLJ39739	ZER1	0.692818	3427	10803	0.16577	7592	0.190208	6942
NPR3	PIK3CB	0.692154	4137	1531	0.425941	4300	0.342672	5248
IRGC	SCGB1D1	0.692154	8035	1463	0.564498	2267	0.321383	5433
PEX19	KIAA1109	0.692154	9824	6327	0.387405	4834	0.368044	4717
ADAM7	LEPROT	0.691822	1327	3492	0.564003	2636	0.388385	3584
PTGDR	UPK2	0.691822	1604	2207	0.472272	3740	0.304105	5922
PLEKHA6	ASCL1	0.691822	3470	9895	0.353499	4763	0.295438	6030
CEACAM1	CDH6	0.69149	5626	658	0.263481	3544	0.175047	7629
ARID4A	EAPP	0.690497	893	6817	0.358835	4752	0.260241	6612
ADAM22	EDEM1	0.689507	4980	1714	0.418312	3414	0.180706	7112
FAM49A	CYB5A	0.689177	4734	7919	0.304134	5486	0.281948	6244
SMYD2	IL4	0.689177	5338	585	0.37768	2092	0.158436	7367
TRADD	UBOX5	0.688847	2877	4752	0.437492	3058	0.245359	6537
MAPK11	RAD54L	0.688189	9409	11678	0.420521	2037	0.237102	6938
SEC61A1	PIN1	0.68786	8891	9777	0.223626	6027	0.128652	7996
TRO	NOS2	0.687532	4335	420	0.42097	3608	0.339587	4008
TCF20	TCAP	0.687204	3455	8444	0.462329	3191	0.345516	3550
TLR5	DGKG	0.687204	4095	209	0.318917	5521	0.287786	6345
SHMT1	CA7	0.687204	4344	4185	0.447591	3639	0.368643	4620
PLAGL2	UBE2B	0.686876	9437	236	0.350912	2938	0.33604	5615
IFNB1	L3MBTL1	0.686548	219	3868	0.242543	5229	0.17799	7757
SGCA	DSCR4	0.686221	8064	2675	0.550023	2350	0.525907	2299
ITSN1	MNX1	0.686221	11229	11580	0.154735	7955	0.229219	6891
CMA1	GRIN2D	0.685566	2744	1544	0.449711	2607	0.507397	3239
MAOA	TBX5	0.685566	11066	465	0.437141	2087	0.231464	6695
TCP11L1	PCDHB17	0.68524	5085	172	0.512571	2694	0.402557	4108
EMX2	C19orf29	0.68524	1789	2646	0.546827	2019	0.388745	4777
COL2A1	LHX1	0.684587	7098	1232	0.0413944	3295	0.0162104	10652
EFNA4	MOCS3	0.684587	9324	4986	0.316628	4655	0.347629	4922
JHDM1D	TGFBR1	0.684261	2644	2637	0.536575	2689	0.414932	3843
CDT1	CD22	0.683935	4129	7982	0.194155	7486	0.161107	8088
ABHD2	AMACR	0.683935	10419	11007	0.00236919	11352	0.00400023	10635
STAT1	YWHAQ	0.683935	11719	2284	0.453798	2159	0.273111	5745
RABGGTA	SLC25A42	0.68296	123	8621	0.250615	3098	0.18895	7531
RASGRF1	SSX1	0.682635	970	3717	0.421038	3123	0.266547	6359
PRM2	DOT1L	0.681662	4270	9877	0.0804685	9137	0.110742	8281
MCM7	RBM5	0.681662	11659	566	0.540314	2273	0.37915	2011
ADRB1	LHB	0.681338	1415	4968	0.240512	6666	0.170345	7434
ATRN	CD81	0.681338	3124	4873	0.332728	3764	0.195181	6729
CETN3	RNASE4	0.680369	4823	2417	0.191034	6764	0.250719	5566
SERPINE1	MMP11	0.680046	11403	7654	0.236576	3804	0.138962	8459
ABCD2	HNF4G	0.679723	1551	10680	0.429474	3429	0.248334	6779
SLC35A2	PTPN3	0.679723	3856	1702	0.430884	3174	0.378784	4814
RALGAPB	RPL30	0.679079	10910	1541	0.237821	6966	0.0735162	8311
MR1	MAPT	0.678757	4050	8084	0.389398	4086	0.264659	6104
RASGRF1	C1orf77	0.678436	1761	10582	0.517544	2804	0.350202	5018
PCDHA12	KCNQ3	0.678436	2145	5845	0.44022	3243	0.183607	7392
MTERF	CCL13	0.678436	10402	6952	0.284353	3696	0.121379	8725
CLTCL1	LMO1	0.677793	3032	4696	0.498836	2862	0.353513	5194
RUSC1	LPXN	0.677472	3889	5607	0.133227	3405	0.0532154	9761
REST	FGF4	0.677152	3900	415	0.246338	6125	0.202046	7429
OPTN	YWHAH	0.676192	11040	427	0.240048	2345	0.111352	8744
TXK	ALDH3B2	0.675553	32	7436	0.064495	9589	0.145394	7371
MT4	CS	0.675553	11261	10631	0.292079	5968	0.208719	5225
JAG1	SULT4A1	0.674915	2888	3382	0.338473	2439	0.115986	8033
LRP6	SH2B2	0.674915	4304	6642	0.316655	5161	0.199904	6988
RAB6A	CD81	0.674915	11356	4873	0.471557	2149	0.266954	5427
SYT11	SMCR7L	0.674596	5687	10563	0.379887	3675	0.291105	5709
TM9SF1	BLVRB	0.674277	8286	6511	0.316001	4313	0.450519	2649
CACNA1E	SNHG3	0.673324	3303	3412	0.316617	5560	0.389472	3742
TJP2	CNN3	0.673324	6178	10286	0.279089	6041	0.190041	6734
ITCH	ESR1	0.673324	7815	3343	0.548914	2566	0.28113	5203
MYL3	MKL1	0.673006	11029	5144	0.433243	4275	0.310681	5866
ZBTB6	MAP2K5	0.672689	4175	735	0.452095	3034	0.465054	3714
CRABP1	IRF5	0.672689	11281	11219	0.35834	4873	0.477646	3268
MED24	KCNQ1	0.672372	3913	1874	0.469429	2258	0.371095	5047
PPP2R5B	KCNJ9	0.672372	11369	4226	0.368977	4124	0.247579	6584
FOXG1	PRKCG	0.671739	8997	5929	0.534707	2374	0.361728	4408
REPS2	CRP	0.671422	10008	6529	0.28082	3169	0.122578	4003
PLEKHB1	NCK2	0.670475	2816	2727	0.409847	2754	0.453259	2753
ITGA6	NR0B2	0.670475	3109	11375	0.404406	3379	0.28227	6205
OGG1	DPY19L2P2	0.670159	7802	4040	0.501611	3300	0.346321	4228
ADH1A	KHDRBS2	0.669844	4250	1823	0.465235	3357	0.327871	5957
LAMA5	ZNF804A	0.669844	10915	3281	0.309328	2868	0.180439	7354
TSHR	PCK1	0.669529	4133	3373	0.482824	3091	0.44418	3926
EXD2	ACACB	0.669529	4875	7989	0.37406	3321	0.141108	8104
NPTXR	RUFY3	0.6689	8287	7506	0.125738	5952	0.0548235	9747
CRISP3	IL1RL1	0.667959	5989	9682	0.173539	2324	0.0294096	9985
IQCK	ENPP2	0.667332	2683	10455	0.29637	3643	0.243472	6660
GART	ART1	0.667332	7846	1404	0.285153	2750	0.0701459	9307
AGER	MFNG	0.667019	5429	10829	0.287302	5662	0.305151	5767
CYP3A4	PAFAH2	0.667019	1209	5435	0.103663	7955	0.133366	7523
SCGB1D2	CIITA	0.666706	2616	10819	0.226525	6980	0.262676	6102
ZNF24	UQCRB	0.666706	3009	8842	0.315685	4144	0.0929446	7722
STAMBP	TSC22D3	0.666393	8807	6154	0.533818	2393	0.510121	3677
ADRA2A	ERG	0.665457	1203	5916	0.30565	5323	0.428435	2639
AMIGO2	VAPA	0.665145	2651	8252	0.490932	3408	0.399953	3584
PDHX	SELL	0.664834	5706	1186	0.363641	4450	0.231542	6956
FTSJD2	THRB	0.664523	9430	1099	0.537922	2523	0.484668	3508
MAPT	CDKN2D	0.664212	1245	10805	0.394664	4674	0.259109	6468
OLFML2B	WDTC1	0.664212	5556	10170	0.4434	2539	0.297384	6175
FANCC	ACACA	0.663591	5277	7988	0.311314	5372	0.196252	6976
CDK1	NRP2	0.66297	3026	10623	0.376945	4182	0.247618	6953
OPCML	FGFR1OP	0.66297	10424	8029	0.343025	5128	0.181722	7411
NFIB	PRKCH	0.66297	11205	272	0.252891	4589	0.261367	6480
EXO1	SFTPB	0.66266	5587	3082	0.34852	5388	0.247499	6249
YWHAE	LGMN	0.662042	13	1619	0.38014	4729	0.297023	4387
PRKG1	SF1	0.662042	5799	5027	0.366182	4743	0.434223	3775
MPV17	EED	0.661115	6686	1671	0.444266	2419	0.36811	5234
MELK	PAPPA2	0.661115	8298	8585	0.459542	3271	0.327705	5487
HNRNPU	ITPK1	0.660806	730	5442	0.318129	4522	0.149538	7839
CIT	KCNA1	0.660806	1878	3597	0.440846	2766	0.263607	6360
STX6	FNTB	0.659882	2790	814	0.260694	6645	0.274932	5619
HTR2C	TSSK2	0.659267	3237	8929	0.473758	2870	0.227704	6791
PPP2R5C	TOR1AIP1	0.65896	811	10173	0.460623	2776	0.408036	3999
C6orf47	TM4SF1	0.658653	10385	10838	0.402404	4011	0.257448	6583
LPHN1	BAX	0.658653	10731	1045	0.389786	3062	0.374122	4139
CNNM2	PGAM1	0.658347	10671	10548	0.325686	5224	0.273557	4811
GLRA3	KCND2	0.657428	5959	2612	0.343123	3295	0.0909135	8939
NIPA2	GDE1	0.656817	7913	10730	0.302863	3690	0.185382	7711
ADCY1	GNAT1	0.656511	3053	3720	0.214871	3458	0.0712125	9120
DHX38	CDH12	0.656511	6889	1126	0.222879	5166	0.16512	7508
GC	AQP2	0.656206	2518	9068	0.491068	3515	0.265473	6223
RECK	IDS	0.655901	4827	9937	0.467915	3193	0.26544	6026
SFPQ	C4BPA	0.655901	5768	10441	0.438762	2404	0.234137	7091
IFNG	JPH3	0.655596	648	2778	0.371355	2318	0.228915	7193
WISP2	ATP6V0E2	0.655596	5457	2203	0.37963	4874	0.368217	4702
TFEC	TAF1	0.655292	4092	559	0.233947	6867	0.367716	4547
CDKN2B	EXOG	0.655292	4236	2769	0.413192	3881	0.501271	3607
LMO1	PCDHA3	0.655292	4695	2146	0.429497	2846	0.245643	6676
ZBTB1	PDK3	0.654684	4356	6239	0.000103281	11430	5.68147e-05	11660
BCL6	CD84	0.65438	11688	7342	0.332378	3342	0.173438	7984
VCAN	YWHAQ	0.654076	7588	2284	0.269644	3223	0.110074	8374
CD163	CCNB2	0.653773	1330	2049	0.333027	4251	0.28534	6406
AP4M1	ZIC2	0.653773	3399	5137	0.284488	2697	0.117934	8510
GTPBP10	KLRC4	0.653773	3741	5116	0.438017	3670	0.326916	5631
TLE4	DICER1	0.65347	7829	8215	0.188812	4858	0.0533173	9762
ST7	SLCO3A1	0.65347	9415	6949	0.275268	2354	0.077521	9116
FGF18	B4GALT5	0.65347	10891	9267	0.352905	3635	0.177622	7547
SEMA3D	CLTB	0.653167	5450	2279	0.55918	2293	0.308544	5369
FAM32A	MCM6	0.652864	4440	9492	0.292851	5900	0.472386	2397
USP24	PAICS	0.652562	5409	8493	0.337437	4113	0.222993	6460
NCK2	IGF1R	0.652259	2726	1260	0.361427	4145	0.254423	6799
STX16	PYGM	0.651957	10453	9433	0.520715	2785	0.261264	6026
DHFR	LRIT1	0.651052	181	1501	0.245858	5417	0.0861009	8991
STK35	FAM75C2	0.651052	1585	3361	0.343014	5765	0.291992	6307
PRKAR1B	SLC9A3	0.650751	97	2706	0.294712	3263	0.138585	8327
FZD9	PRICKLE3	0.650751	3263	5947	0.46817	3349	0.390733	4671
PLXNA3	IGHG1	0.650751	5026	3736	0.506113	2285	0.381923	4589
ERBB2	ARFGEF1	0.649849	2924	7773	0.297097	4847	0.187056	7870
TCF3	GUCA2B	0.648948	380	3202	0.264159	2318	0.196592	7402
HSPBP1	HNRNPH2	0.648948	4860	10463	0.377558	2739	0.205919	7063
MLL2	ATP6V1B2	0.646855	1378	9913	0.562345	2148	0.274343	6336
STAG2	PRF1	0.646855	4317	2638	0.0249196	5058	0.00634384	11010
SOX21	PLEC	0.646855	5438	7503	0.163353	7086	0.0689361	9474
SAC3D1	NTRK1	0.646855	8681	6318	0.362557	3542	0.142156	7962
KLK7	DDX6	0.646259	7619	5823	0.33403	5048	0.194492	7361
WNT4	DLGAP1	0.645961	1147	9743	0.310067	5483	0.243642	6526
CDK18	CDH8	0.645663	4834	491	0.542642	2636	0.535561	2626
NPAT	OCA2	0.645663	10076	6313	0.57898	2207	0.270889	5978
ARG1	ARSF	0.645366	1010	4650	0.358748	2379	0.160216	7584
MED1	AKT2	0.645366	1861	10305	0.363944	5292	0.294261	4669
PECAM1	CD163	0.645366	6896	6396	0.466051	2784	0.331761	5429
KRT19	ID1	0.644179	10236	6143	0.48376	2029	0.445223	2485
NR2F1	SOX5	0.643882	151	4621	0.349128	4685	0.400933	4673
2011-09-01	ABCB11	0.643882	2884	1302	0.55204	2288	0.388583	4854
SMG6	CCDC22	0.643882	3460	8979	0.344419	3858	0.40788	2375
ZNF37A	ZSCAN12	0.64329	4213	6588	0.50539	2269	0.314574	5098
UBE2E1	NKX2-2	0.64329	6860	3285	0.384907	2018	0.32628	5470
CD1B	DOC2A	0.642994	4531	6258	0.550033	2385	0.46193	3513
PTTG2	CCDC85B	0.642699	1479	11142	0.423673	2664	0.212931	7245
CNKSR1	EXOC6B	0.642699	7693	5854	0.153989	2997	0.0432522	9840
BBX	GAS6	0.642109	1685	607	0.467402	3028	0.276446	5483
EFNB2	TOB1	0.642109	3958	9976	0.422488	4426	0.262303	6618
INPP5J	DOT1L	0.642109	8401	9877	0.35939	4984	0.310494	4023
DUSP3	RAPGEF3	0.641225	1214	5806	0.547917	2052	0.245753	6317
AIM2	ADAMDEC1	0.64093	4062	4573	0.412173	4409	0.351811	3926
PCCA	TNFSF10	0.640343	353	753	0.334322	5684	0.299478	6249
HERC4	POM121	0.639755	1523	9532	0.264681	5323	0.230207	5197
BCL2	NPY6R	0.639169	1088	3626	0.391542	3934	0.422231	4339
AFM	PRRC1	0.638291	3249	8884	0.448907	3065	0.207933	6844
PLK3	RNASE4	0.638291	11525	2417	0.230578	6072	0.198829	6629
HN1L	E2F5	0.637707	10142	10595	0.166005	5407	0.122265	4735
CXorf1	CRYGA	0.637415	4066	5084	0.40424	2208	0.135138	8322
EFNA5	PTN	0.637124	9002	1175	0.282347	6511	0.365466	3214
ARFGEF1	CALCA	0.63596	7772	5838	0.424024	3892	0.248596	6022
ALCAM	UBE2J1	0.63596	8097	8478	0.406353	4040	0.408341	2097
S100A12	SCGN	0.63596	8329	6975	0.171686	7828	0.289454	4648
PLOD3	SARDH	0.63596	9186	1449	0.468357	2373	0.353908	5641
DCC	PRB1	0.635669	2625	6289	0.532501	2386	0.322795	5340
ANGPTL7	ATP6V1A	0.635669	5174	4493	0.503718	2393	0.262579	6457
CTDP1	RPS27	0.635669	5530	2496	0.326485	4984	0.111317	5989
LOC100131510	GABRR2	0.635669	6269	1416	0.420264	4183	0.188092	7320
NUDT13	B4GALT5	0.635669	7963	9267	0.438884	2656	0.215992	6965
SATB2	GINS1	0.635379	11008	9066	0.495353	2213	0.175132	7564
PF4	CNTN6	0.635088	119	4671	0.435983	4146	0.346774	4851
IRS4	GNG12	0.635088	3284	7558	0.390126	4883	0.481615	2286
HGFAC	NTN3	0.635088	4656	1606	0.516995	2312	0.282989	6159
PCDHB11	PTPN7	0.634509	428	9061	0.249764	5848	0.115861	8481
ITPKC	TNFRSF1B	0.634219	3835	3476	0.231835	6610	0.164738	7538
WWOX	SNPH	0.63393	9370	10439	0.388213	3373	0.17089	7411
KNTC1	PTN	0.63393	6967	1175	0.263808	6168	0.326286	3970
F2RL2	KYNU	0.633641	1778	10015	0.445686	2423	0.420949	3586
FLT4	HPS1	0.633063	9755	7928	0.416314	2169	0.371601	4282
WDR45	ADAM23	0.632198	3050	9707	0.346909	4918	0.356116	5626
ZNF101	CSF3R	0.632198	5932	3849	0.56038	2168	0.303072	5893
NAGA	ADSL	0.632198	6133	6163	0.148735	7548	0.0661725	9400
MAX	IHH	0.632198	11168	11613	0.276633	3108	0.137203	7777
ABCC1	TCOF1	0.631622	3670	9942	0.17007	6264	0.13727	8265
CRHR2	CFP	0.631334	3607	9372	0.478627	3270	0.455571	3935
C6orf54	PPYR1	0.631047	1493	4208	0.530597	3013	0.491695	3113
CAPN6	ZNF804A	0.629899	9828	3281	0.50045	2913	0.45072	3259
LTB	TRIM2	0.629613	10073	8798	0.130257	8239	0.123405	8461
FAM119B	OGG1	0.629327	9361	7802	0.291759	5252	0.390245	4988
NFATC3	RAD52	0.628755	10163	945	0.443825	3679	0.319843	5983
ERCC3	PTPN13	0.627614	931	3825	0.385731	3384	0.479228	2495
CASP4	HDGFRP3	0.627614	1291	4284	0.262561	6537	0.353936	2468
PART1	LBX1	0.627329	2772	1383	0.317881	4975	0.321734	4431
POLG2	RPLP1	0.627329	9032	1768	0.304443	4874	0.149708	7674
GNA11	CGA	0.627044	10785	8768	0.416332	3512	0.321103	5451
PTPRE	THBS1	0.626476	155	11583	0.286068	3617	0.095182	8654
CD302	EFNA2	0.626476	4366	2799	0.4391	3614	0.219562	6889
GNS	ME1	0.626476	5802	3319	0.234595	4988	0.195924	7639
MED13L	SCN7A	0.625624	4391	2209	0.428102	3424	0.43612	4201
MAPK14	MMP16	0.625341	1046	518	0.337072	4895	0.274346	6282
LOC390940	GNA12	0.625057	3862	3743	0.276016	6306	0.353793	4762
LAMA2	FGFR1	0.623926	6428	1109	0.0550461	2300	0.0183889	10238
SEL1L	ECE1	0.623926	10033	11025	0.162104	5032	0.0439729	10026
GULP1	RAPGEF1	0.623926	10732	5782	0.558357	2029	0.353614	4557
SPON1	SLK	0.62308	4868	8122	0.17631	4752	0.131924	7573
SMARCD2	IRGC	0.622235	11197	8035	0.125079	6696	0.107242	8977
FMR1	RABGGTB	0.621954	7474	11502	0.501323	2448	0.469686	2450
FBXO21	GBX2	0.621954	8346	3359	0.26996	6674	0.089354	8761
IKBKB	LSM3	0.621392	5512	8451	0.383848	4518	0.185311	6412
KIF17	TNFSF14	0.621111	1794	1573	0.305167	5053	0.120817	8766
SKIL	PITPNA	0.620831	910	4890	0.336061	2284	0.17392	7076
LOC100289632	SPINT3	0.620831	2896	3357	0.461944	3497	0.223706	6443
MTERFD2	CTSZ	0.620551	7054	2272	0.400493	4573	0.218323	7033
STX7	RHOBTB2	0.619711	8225	6066	0.329707	5077	0.30721	5603
GCNT1	ETV6	0.619432	7690	7951	0.0644637	5637	0.00754078	10925
BAX	GUCA2B	0.619153	1119	3202	0.384436	4075	0.31117	5420
BRMS1	MXD1	0.619153	6608	4157	0.374448	3490	0.240232	6288
TOP1	CD6	0.618595	34	10013	0.493576	2267	0.400482	4602
CDKN1B	TNPO2	0.618595	3506	8344	0.462772	2169	0.440727	4268
FRMPD4	SMPD1	0.618316	4630	2328	0.431028	2118	0.142098	8008
HSPA6	PPP1CC	0.618316	5516	7218	0.536401	2114	0.318692	4963
API5	FGF4	0.618037	3117	770	0.475813	3456	0.435305	4052
SATB1	ATP8A1	0.617481	6410	2970	0.265565	5340	0.136298	8440
NOL7	FXN	0.617481	8941	2910	0.446114	2274	0.286701	6226
CLC	KIF1C	0.617203	6322	1616	0.413117	3675	0.437505	3518
GNAO1	SNX2	0.616647	3768	10773	0.358234	3947	0.235556	7063
CEACAM6	MET	0.615539	5650	857	0.569715	2498	0.435612	4210
ADAM10	NOVA1	0.615262	10139	905	0.493539	2126	0.387715	4424
SERPINI2	LYL1	0.614986	1299	9347	0.498841	2267	0.359311	5094
UGT2B7	SSX1	0.614986	10690	3717	0.516009	2439	0.344686	5192
SPTBN1	FSCN2	0.614709	8863	4106	0.208124	2332	0.0982546	8614
TMCC1	PLCG2	0.614157	2956	6685	0.148944	5324	0.0546918	9713
BAAT	ARHGAP6	0.614157	5917	2221	0.308447	5007	0.380181	4963
CRMP1	E2F4	0.613606	9633	740	0.477706	3053	0.319021	4279
KDM6B	RGS16	0.613606	10699	11075	0.353635	2102	0.230972	6837
LFNG	TEKT2	0.612231	1725	5099	0.397592	4283	0.181597	6988
KIAA0391	AGTPBP1	0.612231	9449	3838	0.441179	3807	0.317057	5099
KYNU	EML3	0.611956	7952	10176	0.393611	3477	0.371959	4813
XK	FUT4	0.611956	9992	8633	0.458823	2276	0.226683	6348
CEACAM7	MDK	0.611408	626	11312	0.278128	5439	0.135862	7999
PARM1	DDHD2	0.611408	10715	4767	0.134086	5226	0.0275533	10418
TEAD4	GZMM	0.611134	10369	2050	0.34478	3619	0.17965	7831
ZNF124	RUVBL1	0.61086	3333	4558	0.275144	5227	0.285716	5793
RNMT	YME1L1	0.610587	7552	10320	0.433673	3647	0.303523	5573
SRC	DOT1L	0.609494	986	9877	0.300155	5918	0.342092	3375
FRG1	APC	0.608405	8370	5724	0.356462	3283	0.387795	3996
OSMR	E2F5	0.608133	684	674	0.23811	4384	0.188609	7715
PRKCA	SF1	0.608133	2085	5028	0.448958	2121	0.335011	4902
LAPTM5	GML	0.608133	7250	7383	0.396337	3089	0.282164	6320
PRPS2	PAX2	0.607861	10799	7657	0.594707	2095	0.500672	3347
UGDH	SYN1	0.607589	4805	2654	0.441087	2127	0.325495	4201
CHI3L1	EZH2	0.607589	5739	6809	0.157599	8012	0.13574	7578
ABCC9	ST3GAL6	0.607318	6764	8715	0.272604	6810	0.348235	2629
VDR	H2AFZ	0.607318	10319	8753	0.419542	3782	0.270886	5347
SIM1	GAB1	0.607047	1432	3649	0.43248	3553	0.273119	6051
ZMYND8	SPA17	0.606505	6622	9515	0.0869091	8793	0.0870434	8997
KDR	TBX5	0.606505	11418	7577	0.485438	2994	0.440285	4271
PGC	IGF1	0.605964	3368	509	0.000975257	11417	0.000399755	11513
TRAK2	CRYAB	0.605964	9440	2032	0.0691355	9639	0.0557242	6368
PTPRO	CHRNB2	0.605693	195	3782	0.473323	2523	0.24545	6692
RANBP2	DGKA	0.605693	2535	2466	0.182722	3732	0.0830131	9176
FARSA	ACE	0.604883	790	6522	0.0436139	4423	0.033534	10256
ZFR	2007-09-01	0.604614	2859	1968	0.251579	5063	0.0927095	8688
BYSL	TEAD4	0.604614	10728	10369	0.192259	5265	0.13928	7661
VAMP4	ROBO1	0.604075	6625	2670	0.395878	3727	0.392807	4935
TTC15	UBE2G2	0.604075	10895	2025	0.378256	3150	0.24572	3524
PIP	NOVA1	0.603537	2354	905	0.417116	4527	0.350302	5023
IL10RB	DVL1	0.603537	2934	675	0.341716	5095	0.342383	4823
SGCD	OSGIN2	0.603537	4591	10859	0.52769	2569	0.30527	5181
TMEFF1	BTK	0.602999	6761	7685	0.432021	3536	0.198224	7273
CSHL1	NTSR2	0.602731	11449	2733	0.39869	3276	0.172502	7236
PMS2L1	TUBB4	0.602463	832	11174	0.30712	4686	0.104569	7907
PTK2B	PFKFB2	0.602195	3467	3744	0.041958	4509	0.0172066	10526
EFS	BAZ2B	0.601927	3540	7398	0.0665929	2519	0.0242221	10504
ACAN	NR2E3	0.601659	8629	1283	0.369315	4878	0.391263	4778
ALDH7A1	GUSB	0.601124	5677	3011	0.366504	4819	0.379163	4891
MPHOSPH9	ZFY	0.601124	10052	1402	0.420428	4020	0.224022	7022
SCN5A	MSI1	0.60059	1369	1300	0.397787	3823	0.428626	3177
STK4	PTPN7	0.60059	5833	801	0.306911	5771	0.230898	6932
FYN	PFKFB2	0.59979	9832	3744	0.2315	6218	0.122308	8302
TUSC3	CDHR1	0.599524	6362	7343	0.341098	2156	0.104818	8814
FRMD4B	DEPDC5	0.599524	7803	7663	0.290017	2766	0.257121	6826
HES1	TOP1P2	0.599257	6892	1515	0.354208	4055	0.221118	7066
GCA	CCR7	0.599257	7051	103	0.214703	6189	0.0876646	9125
CYB5A	GNG5	0.599257	7921	4863	0.337427	2890	0.223279	7066
FABP4	CASK	0.59846	7892	5945	0.234288	4706	0.0531836	9596
SMC1A	MYST3	0.597664	2591	11556	0.26633	6432	0.282271	2311
RBM25	SOCS6	0.597664	10536	9335	0.590854	2072	0.427219	4271
GTPBP1	DGKG	0.597664	10584	209	0.36423	5305	0.493479	3082
PHF14	OLFML2B	0.597664	7667	5556	0.255427	6620	0.202988	7249
APOB	HTRA2	0.597399	4922	9227	0.493418	2923	0.41913	4121
ACOT8	MAP3K3	0.597134	6353	335	0.2736	2645	0.104016	8949
RPS6KA3	IKZF1	0.597134	11581	11551	0.48233	2206	0.219008	6981
DDX21	HK2	0.59687	9841	10297	0.293954	2001	0.269511	6454
RASA1	MECP2	0.596605	712	3978	0.4384	3647	0.426992	3024
STX2	CLC	0.596605	3702	6322	0.36581	2908	0.229265	6769
ITGBL1	LOC91316	0.596605	10026	1450	0.151333	4402	0.0297741	10092
TSNAX	PIKFYVE	0.596341	10383	1882	0.411545	3823	0.432683	2364
MAPT	RB1	0.596077	144	951	0.291398	4793	0.258905	6583
RBBP8	NUPR1	0.596077	4818	5950	0.52168	2281	0.453853	3158
PON2	ZC3H14	0.595813	9856	10201	0.322189	5375	0.209488	7532
GNAS	CRTC1	0.595022	1456	6048	0.441317	3583	0.231933	6752
TBX1	C6orf106	0.595022	2067	3469	0.347042	2934	0.229017	7359
MYO7A	C1orf95	0.595022	2904	6263	0.541241	2632	0.532537	2494
FGFR2	NKTR	0.594759	149	3858	0.427761	3610	0.300176	5802
THRA	BAK1	0.594233	5408	11562	0.500552	2437	0.279739	6401
RPL39	CALML3	0.593708	10466	8718	0.423552	4162	0.313226	6090
G6PC	AFF2	0.593445	5783	9385	0.434348	3041	0.243747	6620
UCP2	ITGAV	0.593445	7084	8508	0.395231	4100	0.265433	6602
NOP56	CASK	0.592921	4486	5944	0.48191	3479	0.451881	3452
MNAT1	RFPL1	0.592659	723	1753	0.248333	5577	0.0678057	9445
ZNF101	PTPN7	0.592659	5931	9061	0.419834	3996	0.344913	4986
APOBEC3G	GNG7	0.592136	4549	9270	0.491912	2370	0.19134	7338
MOBP	THBS1	0.592136	7959	11583	0.24299	3779	0.0668105	9195
SOX4	TCF25	0.591874	2842	10588	0.55526	2638	0.449952	2478
ECD	MSI1	0.591874	3411	1301	0.436038	3741	0.217494	5808
BSCL2	GUSB	0.591613	3061	3011	0.268191	3796	0.250122	6885
ATP6AP2	FGF6	0.591613	11073	1741	0.233888	4324	0.0965168	9147
DKC1	TSPAN6	0.59083	4436	8777	0.253579	5566	0.275521	6352
SLITRK5	TGFB3	0.59057	3261	808	0.103473	6386	0.0624259	7004
CAMSAP1	SLC29A2	0.59057	8963	9050	0.529805	2505	0.408945	3712
CAMK2B	LOC728361	0.590049	4452	1596	0.0366256	3473	0.0152239	10738
LPCAT4	GRM7	0.589529	9825	1442	0.354519	4348	0.155459	7898
2011-09-01	SLC29A2	0.588232	2882	9050	0.149246	8374	0.114263	8657
ATPAF2	BTG1	0.588232	8358	6797	0.513397	2757	0.35105	5172
C6orf10	NFATC3	0.587973	3259	1191	0.144156	8325	0.163004	7813
CCDC94	F2	0.587973	8634	6707	0.49966	2403	0.260395	6420
MTCP1	YKT6	0.586939	5250	10823	0.247033	5512	0.108668	8822
IREB2	ADIPOR2	0.586423	9702	8483	0.130334	7072	0.0529517	9768
VEGFC	ERCC6	0.585393	610	4640	0.313251	3724	0.105579	8628
ERC1	EPAS1	0.584879	7353	7702	0.469949	2643	0.295947	5616
NR1H4	PSMA7	0.584622	7979	3146	0.511414	2314	0.387678	4914
COASY	TTC30A	0.584365	5671	4512	0.223721	6954	0.408687	4737
MDM2	RREB1	0.584109	1056	752	0.369832	3564	0.141041	7669
BLMH	BTBD2	0.583852	8896	4746	0.30847	4585	0.320537	3368
CST5	MOS	0.582573	1556	178	0.176143	8045	0.0707528	9272
MAGEB3	TFRC	0.582573	2235	11723	0.408749	3293	0.32407	5070
TRAF3IP3	GZMM	0.582573	10065	2050	0.47518	3218	0.316172	5930
SERPINF2	EPX	0.582063	1901	4199	0.380866	4442	0.265521	6292
SEMA6C	SERINC3	0.582063	9390	6516	0.367532	3195	0.304774	6179
ADH1C	WISP2	0.581808	5789	5457	0.500979	2766	0.413557	4394
SLC6A11	SPP2	0.581553	2713	4123	0.436044	3363	0.260601	6445
ZNHIT3	TRIM9	0.581553	10575	6415	0.214378	5798	0.409256	3190
TMF1	TMEM109	0.581043	6413	9083	0.248452	2009	0.0550829	9297
PTPRJ	GH2	0.580789	733	1243	0.264592	5782	0.229115	7465
RELN	MRPS18B	0.580535	7025	2011	0.431783	3057	0.257979	6420
FGL1	ECE1	0.580027	10729	11025	0.277815	4404	0.148982	8292
VGF	CNOT2	0.579773	2694	3520	0.444982	2315	0.279046	6129
FAM189A1	SEZ6L	0.579773	9703	2693	0.519666	2757	0.308192	5830
CHRD	RNF13	0.579266	5949	5374	0.208658	4557	0.0615935	9286
KIAA0802	ALDH4A1	0.579013	9005	6834	0.201621	6842	0.0926898	8927
FAM98A	PHF21A	0.579013	3130	8946	0.236212	6050	0.170785	7789
CCBL1	ADRB1	0.57876	6213	1415	0.204983	6946	0.223126	6966
FXN	C1orf61	0.578254	7797	9836	0.356487	2179	0.0775028	9015
SLC7A5	RGS16	0.578001	1977	11075	0.245316	2386	0.119961	8508
SOX1	STARD3	0.577496	1486	6857	0.172504	5187	0.230162	3284
SPTA1	FAM155B	0.577496	8355	6320	0.463367	3502	0.296916	4977
NAIP	CHP	0.577244	6780	4617	0.352893	4498	0.239002	7228
GSR	PTPN11	0.57674	4721	915	0.529839	2105	0.307742	5873
MMP13	KLK13	0.576488	9022	5935	0.296486	3848	0.172949	8001
IGF2	ZBTB7A	0.575985	1133	8935	0.397432	3492	0.379397	2851
ADK	LOC100131825	0.575985	7768	8704	0.527013	2174	0.338141	5050
FANCC	MYBL2	0.575734	625	899	0.403995	3549	0.280122	5846
NLRP1	NBN	0.575232	6633	4744	0.391861	4871	0.345408	4056
DRD4	ZNF142	0.574731	4639	7081	0.38299	2675	0.248908	6959
DPYSL4	POMC	0.57448	8899	3381	0.363254	2524	0.111971	8378
GSTA2	AMACR	0.57423	8232	11007	0.00616635	11050	0.019803	9281
SST	AKT2	0.57398	433	10305	0.474196	3104	0.333836	3875
MLL	ACOT8	0.57373	127	6353	0.103311	8795	0.210185	4464
UBE3B	STX12	0.57373	9969	8137	0.119543	7324	0.0541373	9154
TP53BP1	KEAP1	0.57323	749	4912	0.344839	2914	0.26292	6729
NR3C2	MUC3A	0.57323	2954	1576	0.530287	2418	0.350269	4597
ADH5	GREM1	0.572731	7201	8876	0.266477	4779	0.133082	8523
PAPOLA	LAPTM4B	0.572482	4460	10516	0.0464013	9126	0.0220542	10253
NFATC1	CSF3	0.572482	8577	339	0.518075	2477	0.193992	7147
MKI67	MAP1B	0.572482	11164	8926	0.349373	2261	0.250044	6942
GOLGA4	PTPLB	0.571984	1945	4932	0.358533	5186	0.398585	4105
ACTN3	UCP3	0.571984	4117	4045	0.445233	2811	0.207598	6958
HLA-DQB1	BCAP29	0.571984	6389	8014	0.244868	3471	0.101456	8952
ADIPOQ	NCAN	0.571735	10002	2395	0.339722	4865	0.200513	7147
FAM107A	MAP4	0.571486	7524	2016	0.037185	9640	0.0209842	10338
EIF4EBP2	IGHE	0.571238	4854	5170	0.340336	2821	0.161701	7963
D4S234E	SLC12A5	0.570989	7489	3834	0.179077	7791	0.352312	3401
HMGN4	TFF3	0.570245	5301	7381	0.44109	2424	0.219269	6943
TFAP2A	GABRD	0.569998	1950	4689	0.466815	2853	0.299067	5395
STXBP3	PRAMEF2	0.569998	7442	4662	0.536127	2149	0.243993	5826
MAN1A2	TGFB3	0.569255	10617	808	0.00767823	10836	0.00443511	10756
MLANA	PTHLH	0.569008	55	7469	0.214076	7463	0.373126	4505
IFRD1	LOC100289632	0.568761	7172	2897	0.554153	2789	0.474312	3504
RAB11FIP5	CDK5R1	0.5663	3539	5813	0.449382	3999	0.23478	6928
DNASE1L3	CDH12	0.566054	7452	1126	0.339	4761	0.364722	3532
SLC16A5	CD96	0.566054	10105	4562	0.467206	3545	0.478279	2248
PDE1C	RPLP1	0.565809	2180	1768	0.416112	2747	0.193134	6972
TNNC1	CALD1	0.565809	8522	11036	0.147302	8105	0.1573	6483
SLPI	KRT13	0.565319	2060	6395	0.111871	6286	0.0751767	9054
PPIP5K2	CTSC	0.565319	4758	344	0.0516708	9712	0.065633	7308
PSME4	MBTPS2	0.565074	6486	1317	0.524183	2196	0.428712	3574
PLA2G2A	TSPAN1	0.56483	6526	4381	0.248659	2945	0.078948	9092
FAM50B	LOC390940	0.564585	4559	3862	0.363037	4188	0.164141	7905
TICAM1	UBL4A	0.564585	4821	11636	0.16319	7938	0.147502	8292
CHAF1A	ACSM2A	0.563609	2343	7288	0.471442	3057	0.327785	5576
SGTA	CYP1A1	0.563365	2559	28	0.46697	2748	0.460677	3431
ATRX	RAD21	0.563365	8580	7591	0.326433	2774	0.0943967	8540
ETV6	GRIK1	0.563122	673	5418	0.486607	3547	0.237367	6441
CNTN5	PLCG1	0.563122	3800	3974	0.459013	3358	0.272312	6283
NFIB	FAIM3	0.563122	11204	11138	0.258754	4913	0.136239	8179
HCK	DOC2A	0.562392	1096	6258	0.428064	2324	0.170041	7728
LSS	SAG	0.562149	8544	3781	0.550999	2404	0.283066	5810
CACNA1D	ETV2	0.561664	8693	3711	0.0845946	3844	0.0449186	9923
ZNF460	ARFGEF2	0.561421	1418	1799	0.470279	2075	0.413256	4418
SLC31A2	NPIPL2	0.561421	4355	8432	0.346494	4798	0.203819	7392
MYOC	BHMT	0.561421	9759	7087	0.471657	2495	0.344689	5441
HSF1	STK25	0.561179	1185	9480	0.350117	2598	0.379936	4937
HIST1H2AI	ELK4	0.560937	1593	7956	0.0357938	10059	0.0757587	8665
ZNF81	SYN2	0.560937	2220	6265	0.507345	2150	0.233116	6618
PKP3	NCAM1	0.560694	10672	116	0.0149073	5785	0.00769345	11000
CP110	KCNMA1	0.560453	6936	5966	0.503416	2234	0.191402	7161
BAI3	XRCC2	0.559728	1752	307	0.413003	3156	0.243551	6705
IGHV5-78	SSX3	0.559728	3653	3330	0.287411	5175	0.251199	6260
JTB	HIST1H2AM	0.559728	11125	2743	0.113532	7562	0.0768437	9350
LYZL6	CNTFR	0.559486	6592	2137	0.407672	3372	0.346783	4168
PTK2	MAP2	0.559245	5662	1019	0.404221	4703	0.37197	5288
ANXA6	PTPN3	0.559004	8519	1702	0.10321	5110	0.115694	8840
CDC42	BLM	0.559004	11672	554	0.10092	3075	0.0282834	10317
CHRNA6	MYBL2	0.558522	1536	899	0.0935177	8668	0.071332	9393
MT4	ACACB	0.558522	1781	7989	0.248756	5927	0.151627	7937
RORA	RAB11B	0.558041	2632	4099	0.287614	4934	0.0910814	9052
GPR162	HIC1	0.558041	7423	4238	0.443086	3485	0.281517	6381
RELB	MSC	0.558041	11305	5542	0.314766	2670	0.0852549	8856
RASGRP1	KIAA0430	0.557561	2993	1749	0.410405	4322	0.193108	6691
PIGC	PLEKHA6	0.55732	11473	3470	0.507374	2555	0.480483	2791
NFE2L3	MFNG	0.557081	3905	10828	0.296245	2794	0.0682853	9395
DTX4	CIB1	0.557081	4959	23	0.479573	2916	0.25085	5584
CHMP2B	PCYT1B	0.556601	8473	5133	0.482514	2886	0.309073	6096
GPR37	B3GNT1	0.556362	3920	2851	0.0739396	7545	0.0554333	8364
F9	HP	0.556122	5138	6492	0.4372	2558	0.228214	7191
NDUFAF1	ADAM18	0.555883	10724	1814	0.24386	6346	0.142708	8304
YAF2	RRH	0.555405	11534	1313	0.548998	2625	0.40255	3812
ITGAV	DISC1	0.554928	1196	3748	0.384087	2311	0.167964	8283
CD86	AQP4	0.554928	5810	10135	0.459618	4062	0.443225	3071
DDR1	SPINT2	0.554451	6166	3971	0.501829	2252	0.29343	4548
PTGS2	FOSB	0.554213	75	6192	0.347437	5011	0.256147	2554
MAP2	BMP3	0.554213	5010	1251	0.595935	2180	0.422197	3360
SRGAP3	OCA2	0.553737	7058	6313	0.497491	3097	0.215365	6828
DARS	MFN2	0.553261	2368	3992	0.560385	2266	0.494547	3521
NTRK2	LEFTY2	0.552549	2891	8742	0.208039	6710	0.161393	7490
KATNB1	CHST7	0.552312	2557	2753	0.0232364	6034	0.0066375	10990
SCCPDH	SUMO1	0.552312	4467	570	0.471621	2707	0.343725	3389
ASPHD1	NCR1	0.552312	5791	3689	0.155611	7234	0.0984772	9069
FOLR2	GABRB2	0.551601	3530	2219	0.51053	2432	0.268607	6043
PSMD3	NRCAM	0.551601	8589	6791	0.407573	3318	0.329181	5280
ARID4A	MYBL2	0.551365	826	899	0.368539	4432	0.159574	7871
IL10RB	GRIN1	0.550656	579	6640	0.224624	2493	0.212625	6609
PLA2G2A	STEAP1	0.549949	11348	9656	0.267648	3714	0.101437	8007
STK3	RENBP	0.548772	1937	1605	0.393005	4757	0.323733	5612
BTN3A1	RENBP	0.548772	2383	1605	0.406475	2934	0.33431	5435
MBNL2	BCL2L1	0.548772	3021	652	0.219859	7588	0.121597	8409
GJA4	RGS16	0.548537	10032	11075	0.396638	2594	0.16695	7786
CLDN8	CASP8	0.548303	3290	3437	0.0111537	6819	0.00343576	11280
RABGGTA	MAS1	0.548068	11	1414	0.193193	4806	0.0775764	9189
MGMT	CNGB1	0.548068	1104	6578	0.282492	3105	0.149668	7893
CCK	HGD	0.547365	7067	1662	0.0304758	6912	0.0325607	10066
PCSK6	DGCR11	0.546897	1805	6316	0.0375544	4360	0.00636609	10969
HEXA	POLR2E	0.546897	8756	10646	0.458322	3816	0.332731	4374
FRK	TBL1X	0.546897	11252	2309	0.403925	3152	0.336325	5507
MCAT	EMX1	0.54573	6402	2759	0.147762	3822	0.100223	8733
GADD45G	IK	0.545264	8588	1160	0.272547	5194	0.115331	8582
DIDO1	KAZ	0.545031	1842	6656	0.396073	2030	0.118195	8319
MEOX1	CYP2A13	0.544798	5559	562	0.3398	2296	0.0700036	9009
CDK2AP2	CYP19A1	0.544566	4742	7520	0.314466	4616	0.341996	5462
CREBL2	UAP1	0.544566	8852	10568	0.432625	4171	0.327203	4383
PTPN11	SLC12A5	0.544101	916	3834	0.235129	3521	0.394722	2444
ABCC6	AMHR2	0.543405	11676	5089	0.29922	3866	0.168481	8099
GOSR2	ARNT	0.542942	8075	5519	0.443727	3423	0.39127	3994
PON1	PPT1	0.542942	8311	4380	0.432638	4127	0.286332	6046
DLG2	NUP88	0.542479	5499	9929	0.193673	3331	0.113287	8016
MCC	TSPAN6	0.542017	877	8777	0.278635	5398	0.247015	6765
PLS3	PPBP	0.542017	4400	8632	0.440842	2204	0.266075	6063
PRG4	CTSD	0.541786	3854	1180	0.483536	2212	0.243178	6416
LRRC32	RGS16	0.541094	1674	11075	0.0404405	6377	0.00822823	10983
ADAM3A	CLPS	0.541094	6596	4544	0.314136	3891	0.130178	8211
AGRN	DGCR2	0.540864	3151	3546	0.434533	2088	0.284563	6199
TAC1	BTBD3	0.540864	5796	7247	0.329033	2579	0.210746	6856
DBC1	EMID1	0.540403	9651	9662	0.576812	2015	0.287054	5595
KHNYN	MYL4	0.540173	2346	9438	0.160237	6479	0.0651287	9678
PPPDE1	AKAP11	0.540173	8795	4269	0.247391	6819	0.234823	6419
TAF12	LYZL6	0.539943	7113	6591	0.165902	5360	0.10481	8743
IGHD	RFX1	0.539714	6965	2712	0.302839	4425	0.141584	8628
KCNB1	ASAH1	0.539484	10037	11203	0.543668	2396	0.457932	2844
CDK16	MYH11	0.539255	229	6905	0.0712325	2658	0.0116048	10044
NELL2	IGF1	0.539025	2352	509	0.122465	8548	0.133298	7007
WHSC2	FDX1	0.539025	3851	6404	0.272254	5002	0.140507	7940
IGF1	TROVE2	0.539025	8188	4884	0.413485	2026	0.238951	6773
WNK1	ERCC1	0.539025	8730	923	0.429705	2916	0.282409	4421
KCTD20	RAD51	0.538796	4602	917	0.162795	7717	0.14064	7911
KRAS	IKZF1	0.538567	1954	11551	0.165193	5530	0.0457294	9828
CHML	SEL1L	0.538567	2063	10033	0.003266	11168	0.00445422	10981
WIPF1	GLT8D1	0.538567	5112	2837	0.442481	3990	0.308597	6003
PRKD3	CLOCK	0.538567	7360	11486	0.324859	4769	0.209574	6735
SFRP1	MSC	0.538338	2277	5542	0.410942	3664	0.235226	6401
CA6	VEZF1	0.538338	4647	4691	0.43468	3490	0.409233	3057
PKN2	PIP5K1A	0.537881	6347	1651	0.503149	2069	0.160586	7365
TMEM41B	UGDH	0.537195	10460	4805	0.309296	4689	0.438586	2192
INTS9	PRDX3	0.536967	1858	6156	0.424502	2659	0.12348	7992
BBS9	LYPLA1	0.536967	7044	8812	0.404366	4557	0.208056	6687
SERPINB3	PGGT1B	0.535829	348	281	0.314541	3889	0.219424	4893
GPD2	SART1	0.535829	10353	3376	0.205537	5437	0.113269	8544
NCKAP1L	ST3GAL1	0.535601	7332	9650	0.305174	4957	0.213948	6783
ARAP2	CD2	0.535601	8646	10082	0.292523	5622	0.207145	6473
CBFA2T3	SFI1	0.535601	10755	6072	0.220546	5958	0.187455	7630
NMT1	RGS10	0.535147	8440	2833	0.55178	2081	0.473687	3319
MAP2K1	KCNA3	0.534466	134	2062	0.353278	5644	0.202519	7455
ADAM3A	WDHD1	0.534466	6597	9712	0.375872	3183	0.114508	8658
RDH5	DNASE1L2	0.534013	2477	1537	0.550655	3019	0.411393	4263
ZNF238	TMX4	0.534013	5387	8288	0.0773277	7341	0.0455546	9933
KCND1	GAST	0.534013	9397	4165	0.179629	3404	0.0620425	9397
ARSB	NFIX	0.533787	7282	10844	0.547625	2178	0.251224	5813
WHAMM	IGFBP2	0.533335	4546	9778	0.434014	4768	0.312601	5664
RAB5B	PTK2B	0.533109	225	1057	0.367547	3511	0.435489	2083
AATF	YKT6	0.532432	1914	10825	0.294959	6082	0.355616	4937
SLC5A6	IL23A	0.531981	4847	110	0.103919	4592	0.0248969	10251
FUT2	HDGF	0.531756	3233	5971	0.38271	2136	0.176753	7347
FSTL1	ROBO1	0.531756	9505	2670	0.517355	2251	0.456612	4067
TAF1A	NLE1	0.531531	4606	7420	0.241527	5831	0.0601618	9489
SLC25A40	INPP5A	0.531306	5052	10603	0.333417	4110	0.127643	7994
LMO2	SLC6A1	0.531081	1975	8991	0.255161	5458	0.140769	8294
FARP2	PSMA6	0.531081	4778	5667	0.378659	4805	0.206509	5411
OSGIN2	IGHG1	0.531081	10860	3735	0.17272	6324	0.14447	8652
CSF2	FKBP1A	0.530632	408	11664	0.103236	8093	0.103387	8973
TRAPPC10	TBCA	0.530632	5870	4379	0.490789	3137	0.334369	2728
PPP1R16B	EEF1A1	0.530408	10882	10226	0.476717	3182	0.318741	4910
VCAN	FAM155B	0.529959	7589	6320	0.174781	5043	0.0821437	8866
NPY2R	ELK4	0.529735	3213	7956	0.016035	10664	0.0222254	10199
FBXO7	C1orf77	0.529735	4927	10582	0.326929	5231	0.301462	5843
OCEL1	COX7A1	0.529735	7991	8470	0.225535	4101	0.103064	6768
CASK	CLEC10A	0.529288	5943	3254	0.26552	5603	0.140812	7762
ODF2	MYB	0.529288	10400	480	0.390988	3916	0.274672	6405
DLGAP2	PFKFB3	0.529064	1546	6617	0.236153	5494	0.279147	6347
TFAP4	EIF4G1	0.528617	9027	2586	0.349964	4395	0.176992	6933
MINPP1	ARL6IP5	0.528171	7792	8527	0.127128	3628	0.0708911	8952
TSHR	IL24	0.527948	4132	11140	0.158534	7918	0.106112	8723
CNP	CNIH	0.527948	9154	2548	0.438704	3759	0.298881	4088
LOXL1	FOXN3	0.527725	6324	544	0.299734	4313	0.246612	4494
UROD	BLOC1S1	0.527725	7160	8567	0.431511	2924	0.361095	4530
AIMP2	GTPBP10	0.527725	10574	3741	0.166954	7868	0.385092	4650
SFRS8	PPP2R5B	0.527502	7938	11369	0.432976	2254	0.412493	3284
TLR3	CSF1	0.52728	3181	174	0.462597	2418	0.18215	7308
HNRNPF	PECAM1	0.526612	7550	6896	0.234023	4464	0.110596	8659
BCKDHB	CELSR2	0.526612	10984	6024	0.410216	2114	0.191446	7256
SLC24A1	DNM3	0.52639	7999	9060	0.259861	5900	0.128112	8125
CCNT2	FLT1	0.525946	1850	1012	0.52873	3253	0.402704	4766
HAUS7	FBN1	0.525725	11131	2289	0.208506	5220	0.130112	7716
BCR	CACNA1C	0.525282	1094	3301	0.456936	3696	0.36329	4934
CXCL12	DDN	0.525282	3496	7011	0.480135	3219	0.537306	2377
PTX3	EPHA2	0.52506	499	385	0.483919	2916	0.344042	5416
HEXIM1	CASP8	0.52506	9587	1370	0.387815	3749	0.190123	7428
ANO3	SF1	0.524839	10342	5028	0.365071	3124	0.108082	8536
EFNB2	CCNE1	0.524397	3957	1070	0.237227	4993	0.134872	8286
RGS10	NUMA1	0.524176	2831	3484	0.348716	3684	0.137802	7541
PDE12	HSPA12A	0.523735	7620	10968	0.271286	4728	0.284221	5425
PLTP	IGFBP6	0.523735	9456	776	0.311567	2989	0.126883	8282
TCF7	NCAM1	0.523514	2402	115	0.514798	2133	0.222665	6801
NUPL2	CACNA2D2	0.523294	2392	7298	0.319433	2528	0.143715	7765
TMEM110	SNRPB2	0.523073	4096	7861	0.424276	3124	0.252638	3631
ZNF267	CREB5	0.522853	4158	11401	0.192228	6985	0.128273	8506
TUBGCP3	PAK3	0.522853	7818	2788	0.433846	2431	0.342255	4516
PMS2L3	ALDH2	0.522194	920	2495	0.0872171	5105	0.0405944	9817
WSCD2	SCGN	0.522194	1306	6975	0.00486765	11008	0.00261595	11265
YLPM1	ELAVL4	0.522194	3586	9736	0.110259	2266	0.0539398	9837
ATP5L	RNASE4	0.522194	8145	2417	0.14281	5854	0.0804921	8903
MRPL49	ATMIN	0.521974	6461	9784	0.325786	5446	0.396147	4431
SRSF2IP	ADRBK2	0.521755	4849	1615	0.353504	3886	0.180102	7699
GGH	SV2B	0.521755	6766	2366	0.412321	2395	0.338593	5542
NRXN3	AP2M1	0.521535	5504	9180	0.472772	2006	0.149013	7868
ABTB2	GTF2A2	0.521097	6668	6519	0.420033	4353	0.23826	5410
UBE2A	MAOA	0.521097	11604	11067	0.257782	6697	0.302876	4970
KRAS	PCF11	0.520878	989	10967	0.33503	5862	0.425012	3425
WBP4	MYO7A	0.520878	4804	2904	0.446267	2827	0.251145	6769
MAPKBP1	GHRH	0.520878	8330	396	0.473615	3190	0.330037	5588
RAB30	RAC3	0.52044	3278	9341	0.273515	6938	0.156658	7541
SEC23IP	SLC25A42	0.52044	4500	9260	0.261157	5653	0.140147	8437
MRE11A	ARHGEF2	0.520221	8655	9474	0.163551	5628	0.0582649	9607
MRPS14	ELOVL6	0.520003	2482	8881	0.221489	5635	0.123617	8542
DDX17	MCAT	0.520003	10581	6402	0.167042	7599	0.193216	2189
PPP3CB	FNBP1	0.519784	9165	9821	0.25411	4790	0.0767894	4772
RFC5	PTPN18	0.51913	11385	632	0.200793	3010	0.197673	2233
TGM2	SSTR3	0.518912	1172	11293	0.16769	2607	0.0486593	9863
GPAA1	WT1	0.518912	5581	508	0.289994	5818	0.28461	6208
EMG1	SRP54	0.518476	8773	5605	0.371226	4160	0.422406	3642
HPRT1	CBX2	0.518259	7133	1390	0.278304	5681	0.172251	7881
NF1	FBXO46	0.518041	11673	7305	0.255004	6556	0.23381	6965
LILRA2	GAPDHS	0.517607	1337	4156	0.25749	6692	0.264143	6663
RIN1	PTK2B	0.51739	819	3467	0.0554033	9681	0.0764607	2203
RGS19	SLC38A6	0.517173	3893	6274	0.0777428	8788	0.0523626	9093
TRIM52	SLC29A2	0.516523	2103	9050	0.285784	5297	0.195892	7384
TBC1D12	MAP4K5	0.516523	5859	3852	0.271214	3381	0.204658	5137
DNAJC6	TMEM66	0.516306	5568	6483	0.532239	2582	0.225521	6469
CDK17	ADD1	0.515657	226	1940	0.0866621	8640	0.0305696	9879
EIF4G3	MAML3	0.515657	3565	3056	0.519608	2283	0.356112	5110
RPGRIP1L	RUNX1T1	0.515225	7264	5207	0.464124	2349	0.192118	6648
RAD23B	LIMK1	0.514148	919	17	0.395577	4471	0.272001	6091
KIF22	OBSL1	0.514148	5263	5344	0.283989	4784	0.210551	3971
CHD1L	GABARAPL1	0.513933	1730	5348	0.440179	4424	0.304414	5859
CCT4	GPLD1	0.513717	2348	299	0.317204	4348	0.184752	7655
CCL8	IL1B	0.513717	7310	8819	0.366524	2974	0.213041	7061
CAMK2G	ATP6V0B	0.513717	11382	5709	0.426593	2241	0.215957	6402
CYP4F2	KIAA0232	0.513503	355	7240	0.385712	2947	0.28775	5541
GP5	ADORA2B	0.513503	4245	5863	0.327447	5722	0.195491	6803
PROCR	TULP2	0.513288	11379	4060	0.213355	6194	0.103152	9111
PLIN2	IGFBP5	0.513073	4001	8105	0.294764	2721	0.0996208	8619
IQCK	SSTR3	0.512858	2684	11293	0.420067	3891	0.219881	7123
MAP3K1	GPR18	0.512644	1052	1193	0.453668	4094	0.410753	2187
COQ7	COL6A1	0.512215	4975	10664	2.60272e-05	11454	4.37628e-06	11702
RALA	CEACAM1	0.511787	922	5626	0.0326788	4895	0.0076376	10800
FXYD1	EMP3	0.511787	1907	8614	0.0120331	10797	0.0170442	10496
POLR2J	RABGGTB	0.511573	7535	11502	0.356595	3393	0.19836	6991
TRPM1	PURA	0.511573	10870	4812	0.364294	3064	0.283607	6416
C6orf124	KCNAB2	0.51136	5176	1717	0.22123	5925	0.0909282	9021
ARHGEF2	XRCC5	0.51136	9476	8184	0.343083	3672	0.23591	6460
GAB1	PBX1	0.510932	255	1860	0.247529	3851	0.115481	8648
FADS3	GRM5	0.510719	3850	5011	0.495052	2943	0.294525	5801
ZNF175	LRP8	0.510719	6995	2163	0.236562	6459	0.1516	7954
HIST1H2AG	TNKS	0.510506	1223	1355	0.130185	7308	0.0851536	8954
PFAS	ABCA2	0.510292	6649	11631	0.479347	2383	0.31538	5670
TYMS	FAIM3	0.510079	512	2692	0.421372	3250	0.150549	7901
NBAS	ADAM2	0.509866	1712	2078	0.197904	7317	0.194389	7102
RGS1	PSMD8	0.509654	6101	2338	0.325025	4720	0.174856	7145
HIST1H2BM	STEAP1	0.509441	1396	9656	0.22851	2204	0.319424	2477
PPFIA1	SLC19A1	0.509441	11656	2846	0.162157	5422	0.232126	6648
EEA1	MTMR7	0.509228	9017	4166	0.446585	2494	0.191446	7387
MYH10	NCOA6	0.509016	2581	9767	0.259193	4788	0.251492	3126
ZNF32	FCGRT	0.509016	6769	1324	0.479721	2624	0.317588	4219
LOC646934	FAM189A2	0.508803	8375	2696	0.10455	8831	0.163048	3466
CLEC2B	KYNU	0.508803	10042	10016	0.226407	5034	0.152634	7870
UBFD1	NEK7	0.507955	9350	4358	0.193377	7232	0.115935	8585
RBM12	CACNB1	0.507532	10539	6084	0.306476	2711	0.0574972	9521
UGT2B15	LYPLA2	0.50732	2781	6494	0.238423	5048	0.11159	8147
DHX9	CBL	0.507109	11393	4039	0.444991	4088	0.336882	5512
ZNF148	COPA	0.506686	10777	6472	0.485838	3429	0.254976	3812
ZNF345	SF1	0.506475	2053	5027	0.419253	3800	0.241614	6752
NSMAF	PEX19	0.506475	7166	9824	0.524674	2371	0.410452	4519
CCND1	NCOA3	0.505842	1065	3080	0.14476	2227	0.124656	2269
USP6	MAPK1	0.505	651	11686	0.177035	5005	0.12525	8557
HYAL2	KYNU	0.505	6551	10016	0.139557	6156	0.0738483	9242
ZC3H13	SERPINB9	0.505	9301	4061	0.365525	2729	0.16073	7621
AASS	DUS4L	0.50416	5431	7812	0.499014	3342	0.563145	2424
MSR1	CDKN1C	0.50416	9357	829	0.0303547	9681	0.0225941	10418
WNT2	EMP2	0.503741	614	9021	0.432702	4233	0.546117	2048
ARHGAP5	SKI	0.503322	9304	10809	0.200173	3498	0.072273	9206
MEN1	PIGC	0.503113	11190	11473	0.29418	3706	0.211613	7141
HADH	ADAM3A	0.502904	5023	6595	0.282608	6437	0.270718	6540
PEX10	NAB1	0.502904	10601	8144	0.00178673	10336	0.000876442	11475
TRAK1	NEBL	0.502277	6899	5953	0.419088	3887	0.206126	7337
PPARG	MMP3	0.501651	6611	11180	0.334705	4151	0.158776	8022
FABP1	IL5RA	0.501651	8041	6273	0.375495	4607	0.309037	5900
DOCK10	USP24	0.501442	1590	5409	0.111941	8610	0.054614	9603
PYCR1	GNMT	0.501442	7233	5167	0.0104502	10388	0.014522	10076
CD3G	MCM2	0.501442	8648	4903	0.104835	8810	0.120357	8495
THBS4	CP	0.501234	44	8450	0.0170435	10377	0.00693253	11068
TCF12	MAPK10	0.501234	3048	746	0.146259	7914	0.183503	6880
EIF2S1	MICA	0.501026	157	10099	0.219527	6362	0.292793	4641
GGCX	NDUFS6	0.500818	9749	4470	0.409927	3126	0.169409	7241
FGF13	HPS1	0.500818	11209	7928	0.187581	3372	0.0752287	9333
HOXB2	LPL	0.50061	9001	10537	0.478011	2427	0.435045	2356
FMO2	TBR1	0.500402	4539	8382	0.50339	3124	0.252593	6844
IFIT3	FAM189B	0.500194	8040	3405	0.343219	4778	0.411907	4373
DDX42	PHIP	0.499987	8213	7822	0.337918	2161	0.194705	7636
CDK5	GPR161	0.499572	210	9658	0.260278	2352	0.0654031	9285
IL6ST	RFPL1	0.499572	7114	1753	0.46996	4158	0.387585	4868
KLF12	B4GALT2	0.499365	8676	3804	0.324028	5600	0.29486	5460
PLEKHO2	NRGN	0.498123	6368	3583	0.440263	3986	0.308352	6118
HIST1H2BF	EPHX2	0.497917	1391	10782	0.0677376	7963	0.14942	7251
IL2	SPOCK1	0.497711	3674	8537	0.18108	7185	0.191987	5210
LOC171220	ACTB	0.497504	1457	11709	0.41601	2940	0.303167	2793
AKAP1	FLT3	0.49668	7190	71	0.557562	2182	0.375287	4766
SALL1	TGFB3	0.496474	2708	774	0.334863	2312	0.0927084	9086
NEK2	RBMS2	0.496474	6220	3814	0.150852	7134	0.0629978	9645
RAB2A	PGF	0.496063	2335	11512	0.00195968	9915	0.000256989	11599
MAP4	SRSF3	0.495653	1183	4790	0.36906	2371	0.232432	5960
PLA2R1	CDK18	0.495447	5049	227	0.285779	5613	0.110246	8679
NELL1	ALDOA	0.495037	5500	2113	0.466194	2586	0.167359	7618
SEC31B	POLD3	0.495037	8309	7139	0.390439	3290	0.305246	6148
TRIM27	COL6A3	0.494628	9547	7556	0.0663043	2136	0.0175967	10453
PCGF3	SP3	0.494219	3721	10879	0.203452	4122	0.0678858	9309
CAST	RASGRP2	0.49279	3084	7825	0.304255	6340	0.196596	7311
HSF2BP	KLK8	0.49279	3694	6637	0.51631	3263	0.423944	3948
CTAGE5	NSL1	0.492586	232	10649	0.441879	3310	0.260906	4290
GOSR2	POLE	0.492586	8074	9804	0.443294	3788	0.237342	6925
NME5	RUNX1T1	0.492179	6371	5204	0.262364	4117	0.145317	8037
C10orf28	HSPB3	0.49157	1263	5533	0.401213	3093	0.161744	7959
CTAGE5	VAPB	0.491367	10920	10277	0.52122	2130	0.425782	4019
GRB7	COL1A2	0.491164	717	2087	0.0307177	5632	0.0077727	10689
PART1	IVD	0.491164	10388	6845	0.486022	2459	0.229991	6307
KIAA1467	EEF1A1	0.491164	11119	293	0.0200071	8749	0.00530191	11144
WNT1	BIK	0.489746	898	1060	0.100788	3735	0.0988932	8015
NUP155	LEF1	0.489544	4271	5567	0.0982722	2918	0.0682774	8903
LGALS2	FZD9	0.489544	6954	3263	0.162861	5026	0.0567763	9723
SRI	GNA11	0.489342	8492	11300	0.347476	5175	0.205019	6177
SCO2	TAF6L	0.489342	9984	9287	0.00371317	10371	0.00153843	11378
HMHA1	PDE4A	0.488737	3413	10094	0.329298	2009	0.10966	8571
FAF2	MGEA5	0.488535	6539	4907	0.467735	2445	0.378139	3698
OXCT1	AZIN1	0.488535	10473	3067	0.495376	2606	0.363172	3915
INPP5D	TTR	0.488133	769	2039	0.377232	3599	0.269521	6151
DDX52	HNRNPF	0.488133	7823	7550	0.109354	8362	0.179989	5693
GNB2L1	VPS41	0.487932	4222	10544	0.354663	4346	0.287428	6305
MGAM	NPPB	0.48773	4128	8638	0.413961	3739	0.168922	7912
EPOR	VPS41	0.48773	7466	10544	0.379018	4315	0.391244	4685
ABCA2	ASCL1	0.486927	7780	9895	0.135243	5814	0.136587	8302
LGI1	CNTN5	0.486726	8336	3800	0.263242	6983	0.324549	5697
MAPRE2	OPTN	0.485525	6904	11042	0.0442595	4363	0.065485	2530
GPRC5A	FGFBP1	0.485325	3397	7949	0.423593	3266	0.258249	6452
TSN	MAPK4	0.485325	5719	630	0.259683	3402	0.102072	8880
SUCLG2	RPS17	0.484726	8672	4204	0.0209248	9441	0.00922075	10387
SCAI	MRPL23	0.484527	4652	3981	0.380087	2458	0.166299	7036
SNRNP40	VNN1	0.484527	10683	7021	0.485853	3079	0.26418	6533
RUNX1	SETD3	0.484328	8816	3573	0.286892	2843	0.105909	9007
RAF1	GPR161	0.483531	964	9660	0.0282987	5163	0.0169691	10677
ITGA4	MON2	0.483531	1114	2444	0.119896	3907	0.0746182	9448
CDK2	C19orf6	0.483332	878	10610	0.136229	5918	0.0629443	8266
HSPA13	FGL1	0.483134	8130	10729	0.0483941	7197	0.0333155	10107
CNTNAP2	ABHD2	0.482737	6660	10419	0.253758	6037	0.200729	7278
MAPRE3	AGL	0.481746	10166	7719	0.290589	2206	0.148889	7190
WDFY3	TLE4	0.48135	2516	7829	0.210849	6923	0.266001	3065
HIST1H2BD	HGD	0.48135	8033	1662	0.196581	3432	0.214919	5876
ITGAE	NDUFA2	0.481152	145	9897	0.463345	2637	0.181225	6295
TNFSF12	UBE2L3	0.480955	8980	8154	0.383901	3478	0.30153	5825
ZNF211	SNED1	0.480757	7618	7055	0.120787	7209	0.0789966	9353
PCM1	PTPRJ	0.48056	6204	9927	0.437204	2381	0.20518	7243
PDPN	TOP2A	0.479574	11160	602	0.306512	3891	0.222675	7303
NLGN4Y	PLA2G10	0.479181	2660	2766	0.560722	2779	0.325894	5094
DEFB1	PPRC1	0.478984	9049	1639	0.42772	4223	0.399473	4976
TNNT1	PSEN1	0.478788	5658	5222	0.293968	4450	0.248756	6360
GABRA6	GRK6	0.477611	3678	398	0.511596	2904	0.248784	6488
NTNG1	OSBPL2	0.477611	6926	9478	0.193096	5271	0.0877937	9078
ZNF862	IPO8	0.477611	10409	4714	0.0718299	6096	0.068498	9293
TNPO3	SNRK	0.47722	5375	7211	0.0119289	10339	0.0167323	8928
NEU1	CXADR	0.476634	8512	7029	0.220084	3126	0.0819025	9182
HINFP	GPR18	0.476243	7059	1193	0.210547	5258	0.0457277	9705
PP14571	CYP7B1	0.476048	4543	2768	0.213068	2047	0.0537594	9804
CASP10	COL9A2	0.475464	9374	9302	0.00241892	11261	0.00290509	10908
KIFAP3	FRMD4B	0.47488	10122	7803	0.33676	2801	0.105198	7945
DGCR14	XBP1	0.474491	1830	9140	0.306639	5284	0.227637	6310
CYP2J2	VAT1	0.474491	11242	9520	0.0186734	5511	0.00822862	10985
MPP6	PDC	0.474297	4073	4215	0.292425	2546	0.131084	8113
HRH1	SH3YL1	0.473715	4974	3552	0.322378	4818	0.375503	5328
FEZ1	DCAF11	0.473328	7235	7910	0.0693387	4707	0.0261819	10079
NEFL	TRIM32	0.473328	10328	7997	0.364611	3394	0.439423	3042
CFD	GFRA3	0.473134	9642	1806	0.0661047	3665	0.0233988	10319
MAX	HOXA11	0.472747	9325	1508	0.395119	3328	0.328173	6116
WHSC1	SIK3	0.472554	8429	4416	0.374968	3995	0.166628	7951
NFX1	TMEM63A	0.472361	4278	5030	0.097197	3959	0.0730127	8334
FURIN	RABGGTA	0.472361	4928	11	5.78875e-05	11484	2.88412e-05	11666
CXCR4	PCCB	0.472361	11381	6087	0.137752	6709	0.0764712	8993
ITPR2	TOP2A	0.471975	11478	602	0.158427	2033	0.0575459	9756
2003-03-01	FYN	0.471782	7275	9832	0.0476869	9622	0.0519131	9684
IL27RA	APBB3	0.471782	7331	2481	0.17612	7382	0.175864	6388
ZNF33B	IDS	0.471397	2189	10156	0.135311	3746	0.0836938	9360
NIPBL	RAD54L	0.471204	3077	11678	0.306867	3156	0.132738	8393
ANKRD6	VBP1	0.471012	5190	758	0.447939	2483	0.147729	7389
ACO1	SIKE1	0.471012	9453	10231	0.179476	6006	0.0747573	9075
VAV1	SPOCK1	0.470819	966	8537	0.165609	3437	0.132376	6957
GDF15	IRF5	0.470435	936	11219	0.475503	2592	0.403583	4376
DCTN6	MYL3	0.470435	4387	11029	0.162219	6698	0.177194	8063
ZNF536	PNLIPRP1	0.470243	6674	9729	0.358022	5428	0.354368	5361
BFSP2	CDK5R2	0.470051	2805	5899	0.275444	3626	0.190344	7575
GGT5	ZBTB7A	0.470051	7707	8935	0.324462	2380	0.189934	7135
GAPVD1	ADIPOQ	0.470051	10144	10003	0.0782645	8341	0.0431632	10081
GRM8	NOTCH2	0.469667	3660	7562	0.407753	3442	0.179021	7666
PPP4R1	CAPN2	0.469667	3994	6510	0.468494	2609	0.350733	4493
RSBN1	RAB3GAP1	0.469667	7315	3115	0.233374	5388	0.100395	9055
UCHL3	BCL2L11	0.469475	6747	2761	0.276655	2276	0.0855314	8886
ABCA6	OR2H1	0.468709	4979	3767	0.157919	2541	0.0375641	10110
KPNA3	CNP	0.468709	5289	4118	0.109559	8533	0.18486	5521
CADM1	PTOV1	0.467945	7412	10288	0.381207	4580	0.212028	6164
RGS11	BAAT	0.467754	6268	5917	0.271968	4047	0.153979	7702
DRG2	PRPF19	0.467182	7157	2937	0.265828	4658	0.194062	7753
FUT8	ITK	0.466802	10933	485	0.258804	5465	0.18903	7593
MXRA8	HSBP1	0.466611	4810	1723	0.268657	3642	0.182199	5677
CEP290	LOX	0.466611	7611	8092	0.223776	5840	0.142606	8387
OSBPL8	ATXN1	0.466041	10751	5685	0.460759	3104	0.395686	3712
CHMP1A	SATB1	0.466041	11069	6410	0.0896494	7609	0.077402	9149
RALGPS1	C17orf75	0.465282	2436	8594	0.361061	4772	0.16828	7745
SAP30	PMS1	0.465093	10325	11264	0.0315265	8802	0.025175	10434
CSTA	MGST2	0.464714	8973	11537	0.115253	5427	0.0379516	9549
TGOLN2	CYP2A13	0.464525	1645	563	0.232453	5283	0.0830534	8404
KCNAB1	UBE2L3	0.464336	2461	8154	0.459883	3280	0.316649	5587
JMJD1C	FCGR3B	0.464336	7688	1373	0.334109	2239	0.145916	8074
NDUFS1	EML2	0.463958	7857	10641	0.380376	3585	0.464252	2200
MLLT10	SFRP4	0.46358	3436	10718	0.00800351	10889	0.00999771	10665
NTNG1	PPP1R11	0.463391	6925	7874	0.208775	7333	0.187382	7662
PTGER3	IAPP	0.46245	2439	7355	0.345502	4144	0.168284	7888
DNAJB12	SGCG	0.46245	5053	4190	0.518009	2850	0.313624	5318
MAN1C1	PLCB4	0.46245	10060	5218	0.205783	6054	0.176202	7619
TNK1	SMAGP	0.462262	8369	3803	0.238164	3853	0.137454	8389
ZNF711	ITCH	0.461698	2701	7815	0.36739	2795	0.187623	7930
PRIM1	RPLP1	0.46151	11517	1768	0.27925	4875	0.146326	7730
CSNK1G2	FOSL2	0.460948	11024	9629	0.205653	2971	0.0737564	8957
CLCN6	IL2RA	0.46076	3828	739	0.257034	6488	0.228871	7274
ARID1A	CST5	0.46076	5091	1556	0.221959	7215	0.304027	5972
CADM1	ILF3	0.460573	5391	10187	0.496168	3116	0.279882	5658
RPL23AP53	NF1	0.460199	7345	11673	0.448596	2139	0.253069	6591
RFXAP	MGP	0.460012	10303	6205	0.0320793	6463	0.0222287	10447
RFC1	LRP6	0.459638	9802	4304	0.29354	5695	0.40777	3460
B3GNTL1	THRA	0.459638	10339	11350	0.235797	6103	0.185975	5926
MALT1	UBN1	0.459079	8032	2600	0.34865	3313	0.177817	7429
ADAMTS3	PRKAB2	0.458892	5809	6226	0.434078	3781	0.281874	5824
BCAT2	C14orf109	0.45852	10443	10750	0.277781	6191	0.320019	3103
LSM1	ANXA7	0.457962	8457	7163	0.426688	2721	0.199358	7349
SLC11A2	COBLL1	0.45759	4910	11052	0.371002	3650	0.243201	6944
LRRC14	BUB3	0.456663	1859	10854	0.172079	7356	0.0623475	9256
LEPROTL1	PEX19	0.456663	8426	9824	0.305406	3452	0.187166	7629
ORC2L	RPS2	0.456663	9320	1395	0.350299	2737	0.16612	6825
TUBB	ANGPT2	0.456663	11433	6959	0.0484039	9494	0.0372025	10306
POLA1	NPAT	0.456663	11507	10076	0.046907	8997	0.0232407	10531
SRSF1	PRKAR1B	0.456478	5643	97	0.111175	8799	0.151637	7011
CBR4	NCK2	0.456292	9706	2727	0.394314	2481	0.356176	4575
GDF10	ANXA7	0.456292	10570	7163	0.455927	2764	0.344628	4974
RFC4	GRP	0.455738	59	1211	0.349465	2003	0.121758	8336
QRICH1	S100A4	0.455553	7827	7566	0.310065	3359	0.102723	8331
MAPKAPK3	MGST2	0.455368	672	11537	0.449199	3737	0.289271	2781
PITPNB	KRT5	0.455184	4987	11347	0.0893199	8697	0.0412808	3504
C2orf72	ID1	0.455184	8810	6143	0.0214819	6649	0.00579785	11120
C1orf9	TMEM66	0.454999	8165	6483	0.426522	3749	0.230755	6373
PDLIM5	ABL1	0.454815	9436	9117	0.224064	6074	0.186536	4381
HS3ST1	NEFH	0.454631	10862	3430	0.108447	8586	0.101343	8560
ARHGDIB	AR	0.453527	1030	588	0.208338	6238	0.228726	4179
BID	CYP21A2	0.453527	2476	1188	0.457995	2438	0.205019	7497
MAN2A1	CNKSR1	0.453343	9052	7693	0.0528226	9804	0.112808	4556
CEP350	BIN1	0.45316	3468	11201	0.347483	5137	0.37138	2087
DHFR	PPP3CA	0.452976	647	1220	0.406966	2190	0.26272	6022
HMOX2	KIAA0907	0.452793	7399	3542	0.204989	2616	0.0547692	9557
VWA5A	PLA2G10	0.452793	7628	2766	0.474034	2657	0.20088	7056
HSD17B10	LTBR	0.45206	10121	504	0.189792	6584	0.224004	6475
RYR1	IGHE	0.451877	7470	5170	0.439922	3773	0.292296	6155
RRM1	CTAG2	0.451329	3937	3662	0.411724	3279	0.265182	6149
TRPC3	ODC1	0.451329	4583	89	0.388854	4706	0.403088	2849
SPC25	CFHR3	0.451329	8383	3163	0.0812927	7978	0.0367305	10157
RAP2A	COX10	0.451146	10634	6727	0.286366	3188	0.244264	7204
FCN1	DEK	0.450781	5972	8433	0.253709	5850	0.0669383	9255
SELE	CD200	0.450599	1204	7209	0.0616155	8953	0.0970473	7402
LRP4	MOS	0.450599	5604	178	0.446107	4281	0.407452	3801
ALG13	POLD3	0.450235	7950	7139	0.225854	4484	0.102594	8980
CSTF3	ADORA1	0.450235	10512	9756	0.0145088	5950	0.00230563	11309
SPAG5	CD86	0.450053	1916	5810	0.336428	3365	0.125322	8717
IMPA2	AMOTL2	0.449871	6021	8293	0.0787663	9181	0.0852793	8283
SP100	HCFC1	0.449689	6855	7393	0.264391	5405	0.114048	7723
LY86	GM2A	0.449144	5430	3322	0.275961	4617	0.155098	7879
HRC	EEF1A1	0.4486	4575	10226	0.48499	2077	0.405193	3146
PDAP1	NTRK3	0.4486	8209	8988	0.469291	2801	0.232852	6972
CDH2	GPRC5A	0.448237	1105	3397	0.321313	4952	0.402863	3595
SFMBT1	CHD2	0.448237	3846	5264	0.429345	2263	0.116898	8293
MAB21L1	NEBL	0.448056	8714	5953	0.393297	5098	0.245765	6754
FMOD	PPWD1	0.447514	3128	10943	0.145285	4755	0.0511853	9747
RAD9A	JRK	0.447333	329	7356	0.326785	3790	0.109049	8573
CHI3L2	ZBTB33	0.447152	1707	9548	0.164129	7461	0.224822	7007
GDF10	UNC13A	0.446791	190	2072	0.260841	5939	0.403229	3134
SPTBN1	UBAC1	0.446791	8950	8292	0.264891	4509	0.179131	7300
ARF6	PPP3R1	0.446611	2863	9865	0.342025	3970	0.210016	7385
TRAF5	KLK8	0.445531	333	6637	0.349048	4244	0.101248	8839
GAPVD1	UTF1	0.445171	10143	1298	0.0655739	8694	0.0450103	9160
DTNA	GGCX	0.444992	5992	9749	0.123621	7020	0.0707745	9261
PLEK	PCDHA9	0.444992	6831	6598	0.253129	5650	0.144248	8339
PRKG2	THAP3	0.444812	3224	4780	0.4621	2864	0.410726	3294
ADRA2C	IPO13	0.443558	4130	1892	0.0618878	9451	0.0789011	8609
SDS	CASC3	0.443558	9745	7899	0.0279463	4863	0.00515458	11007
ITPA	DKC1	0.443379	5364	4436	0.222726	6828	0.308936	4574
CCT6B	YLPM1	0.443201	9718	3584	0.244967	4531	0.152077	8291
EPB41L3	PLAGL1	0.443201	10697	6453	0.116831	3562	0.0723252	5557
SMG5	DGCR14	0.443022	4472	1830	0.040901	3420	0.0209366	10522
MORC2	ZBTB7A	0.442665	5247	8935	0.0989442	2205	0.0838127	9089
GRIK5	CARD10	0.44213	4508	11110	0.0897499	9192	0.102644	3624
SLC13A3	DENND3	0.44213	10681	11033	0.015791	10274	0.0181352	8854
PIP	C7	0.441952	10425	6893	0.0662377	8931	0.0428554	9446
FAM110B	NEK1	0.441952	10840	291	0.106508	3798	0.0915304	9089
PMS1	PTPRK	0.441952	11265	495	0.402964	4436	0.270775	6418
ZNF250	RAPGEF5	0.441774	6307	7542	0.219365	7024	0.265746	5287
TRAT1	IGHV5-78	0.441596	2754	3653	0.260425	3889	0.114772	8319
DEDD	RORC	0.441596	9845	5141	0.406479	4390	0.419112	3448
LEPR	PLS3	0.441418	3892	4400	0.107297	3798	0.0793103	9217
ZNF500	KIAA0495	0.441418	10445	5608	0.159111	4081	0.0569855	9671
ZNF688	SLC25A20	0.44124	10243	2147	0.269971	2530	0.300731	3907
TRAF5	MAPRE2	0.441063	4829	6904	0.0548776	2578	0.0526137	3822
MS4A2	ATP2A1	0.440885	4174	11065	0.277108	6155	0.36573	3655
ASCL2	EPHB3	0.44053	1278	441	0.365415	2975	0.209528	7269
SEMA3E	APOA1	0.44053	4290	8543	0.341791	5323	0.275274	5642
ZNF391	PPIE	0.440176	1822	3987	0.178385	7511	0.128317	8475
IL17RA	RPS27	0.439998	5772	2496	0.244065	4233	0.106641	6169
EPYC	STAT3	0.439291	5040	9098	0.426616	3930	0.270198	5016
DDIT4	ZNF167	0.438055	9209	4694	0.329678	5466	0.126961	8152
PTPN9	CEP68	0.437879	392	9557	0.39113	3251	0.193189	7507
IRF4	CLINT1	0.437351	7119	9503	0.578788	2416	0.336871	5135
RAB5A	MMP11	0.437351	11335	7654	0.114164	4127	0.0541637	9829
TGM4	PTN	0.437	8696	1175	0.0364171	8821	0.0191612	10463
CHGA	MUC5AC	0.436473	10150	1235	0.472186	2151	0.24574	6632
UCK2	NCBP2	0.436297	6698	2537	2.24375e-05	11451	2.20714e-05	11689
DDR1	ATP8A1	0.436122	8	2970	0.349758	3940	0.331661	5683
PHLDA1	TRAF1	0.436122	5469	11565	0.231285	4492	0.0814098	9079
KIAA0020	MAK16	0.435947	4371	6800	0.00915536	7571	0.0035655	11153
TWISTNB	MTF2	0.435947	4607	3960	0.168026	7085	0.269631	5024
RAMP2	CREB5	0.435772	7650	11401	0.398756	2971	0.34971	4900
RBP4	PTN	0.435422	2306	4427	0.0988218	3083	0.0303102	10209
HEG1	PLAU	0.434897	8936	6814	0.345264	5063	0.346117	2614
CA4	INPP5A	0.434723	10083	10604	0.473299	2385	0.314673	4793
CYP27A1	CNOT3	0.434199	11706	7777	0.0877958	8278	0.0940691	2591
FAM20B	THRB	0.434025	4908	431	0.408783	2617	0.199733	7347
CDH13	CCRL2	0.434025	11224	449	0.0702903	6657	0.0200065	10585
SSX2IP	P4HB	0.433851	3078	11419	0.399558	2122	0.148312	7425
TACR2	TOMM34	0.433502	4992	6559	0.35195	4674	0.381675	4928
GLUD1	RAP1GAP2	0.433502	6844	7012	0.269589	5833	0.266176	6118
PCCA	EMILIN1	0.433328	7086	5303	0.361118	2590	0.294282	3261
PPFIBP1	STX11	0.432981	7335	9238	0.340141	4646	0.177155	7911
TNNI3	KLK7	0.432807	6002	7619	0.288762	5050	0.212188	7070
TPD52L1	KIAA0564	0.432633	1931	1667	0.0686108	5071	0.042375	9857
HERC2P2	KCND2	0.43246	3802	2612	0.328155	5957	0.160347	7840
IFRD1	MAD2L1	0.432113	2635	759	0.279512	5470	0.339389	2054
CDKN1B	GAK	0.432113	3507	9593	0.44575	3233	0.223845	6947
WDR73	RAB5A	0.432113	4831	11335	0.0432488	7844	0.0273931	8957
LIN37	CROCC	0.431766	5543	4964	0.352247	2080	0.178789	7890
ZNF330	GRIK5	0.431766	7015	4510	0.369758	4629	0.150955	7898
PAIP2B	ACACB	0.431766	8921	7989	0.0635207	3310	0.0179111	10588
PCNX	ELOVL5	0.430901	1812	4709	0.427735	3189	0.261893	6148
KIF23	RAP1GAP	0.430211	6676	2791	0.440423	3017	0.221649	7050
FADS1	LRRTM2	0.430038	11020	6955	0.508287	2214	0.44817	3618
SCFD1	GLRA2	0.429177	3588	4167	0.533049	3147	0.327231	5497
CYP1B1	BCAT1	0.429005	11575	7674	0.325381	5382	0.366141	4404
LILRA2	PCDHA9	0.428834	3683	6598	0.490744	3646	0.430935	4158
SOS2	FZD7	0.42849	2599	2928	0.150956	8042	0.126256	5790
NFYB	SSTR4	0.42849	7411	3769	0.0863874	3848	0.0343599	10257
ACADS	PGM5	0.42849	8825	3363	0.419803	3559	0.220067	6451
RFC4	GRIN2B	0.428147	60	2246	0.504512	2326	0.3176	5928
FECH	SLC1A1	0.427975	3572	7734	0.370271	2797	0.143569	8222
ZNF133	WDR77	0.427975	6757	8428	0.20562	5667	0.182082	6277
PCMTD2	SLC5A3	0.427462	1978	10155	0.0467935	4105	0.0386145	3977
BICD1	ERBB3	0.427119	9898	1144	0.00998932	10484	0.00775987	7336
SLC4A2	GPAA1	0.426778	7052	5581	0.378822	3188	0.348902	4754
BMPR2	IFNA16	0.426778	9373	82	0.239323	4766	0.112343	8640
EML2	DDR1	0.426778	10642	6166	0.211355	3498	0.156202	7895
ARSA	WBSCR22	0.426436	7443	9465	0.0277251	4122	0.0369145	3364
CAPN7	NEU3	0.426265	2273	1488	0.252913	5958	0.104763	8896
KIAA0087	ZBTB24	0.425754	3613	9047	0.250764	6499	0.20242	7536
GLMN	UGT2B7	0.425413	9360	10690	0.0279104	4654	0.0159877	10737
BCHE	RUNX1T1	0.425073	7328	5206	0.108323	7963	0.10394	9083
WIZ	MYCL1	0.424903	3386	496	0.0298359	9338	0.00916836	10705
TNP2	AVPR1A	0.424733	3172	8396	0.277989	2494	0.16948	8190
EVI2A	IKZF1	0.424563	5852	11551	0.0124301	7363	0.00225278	11319
KALRN	ADH6	0.424563	10000	3207	0.218487	6438	0.0926018	9089
MATN4	ALB	0.424224	2656	3645	0.355509	3978	0.277562	6509
CYP7A1	SPTLC1	0.424054	1740	8269	0.322958	2768	0.0776481	8944
GBF1	MRPS12	0.423884	9498	2922	0.205321	4656	0.183325	2184
ZNF160	SGCD	0.423715	2619	4591	0.251683	2954	0.115344	8763
GPR56	FOXA2	0.423715	5332	9643	0.258392	2945	0.0791606	9383
ENOSF1	ACPP	0.423546	2967	1992	0.244514	7038	0.289506	3509
PTDSS1	C10orf26	0.423546	6823	8107	0.297445	6111	0.315812	5519
ELF1	CETN1	0.423546	9443	5082	0.20119	6874	0.0999005	8986
MRPS31	TRIM33	0.423546	9448	2388	0.302033	5349	0.215636	7320
MTTP	PSG9	0.422869	8339	7653	0.486597	2127	0.192045	7610
BTF3	ABCD3	0.4227	1388	6547	0.114096	2148	0.0288129	10328
ENPEP	EPM2A	0.4227	4811	3874	0.257322	4543	0.123658	8557
GNA15	GNG5	0.4227	9722	4863	0.297884	4724	0.0794386	9282
HDC	MSX2	0.422193	5175	10077	0.525021	2342	0.466336	3793
MAPK7	ABTB2	0.422193	5184	6668	0.400955	3958	0.320584	5889
RARA	MAPK11	0.422025	342	9409	0.260821	3116	0.119187	8201
LMO3	FAM107A	0.421856	7509	7524	0.0805658	8251	0.0481698	9331
PROSC	NFIC	0.420846	9896	3031	0.134649	7604	0.178342	5593
CDC40	INPP5A	0.420678	6978	10604	0.0235225	9979	0.00943593	10877
ZNF92	HOXA11	0.42051	2633	1508	0.224729	2986	0.202732	7784
PRMT2	RQCD1	0.42051	8765	11445	0.0623198	4742	0.0305011	10352
PAK1	DDX18	0.420007	567	9278	0.376515	4479	0.383843	4435
FCGBP	RAMP1	0.420007	8456	5232	0.325526	5381	0.408429	3505
CFHR2	SOS2	0.419839	5880	1239	0.318173	5483	0.212991	7418
RFC2	SPDEF	0.419671	58	7490	0.141614	4881	0.0767143	9163
SPTB	PKM2	0.419671	5584	2150	0.101928	8554	0.0732804	9056
ACYP2	NEU3	0.419671	5764	1488	0.399614	3810	0.264231	6420
MGA	SMG6	0.419336	4314	3460	0.0608163	4145	0.0198835	10438
CSNK1A1	CD22	0.419336	6615	7982	0.0804282	9077	0.0586161	9709
TNK2	OGG1	0.419169	138	7801	0.0197098	5184	0.0166775	10451
C2	KRT18	0.419169	3074	5329	0.0258878	7042	0.00330066	11228
PTP4A3	PPP2R5B	0.419169	5557	11369	0.00728851	10935	0.00599672	11082
CSK	MAP2	0.419002	809	884	0.251235	6139	0.302774	6029
FOLH1	VASH1	0.419002	692	9628	0.215919	2061	0.0379892	9886
BCAM	CHMP1A	0.419002	9468	11069	0.158892	6505	0.287497	2430
ALOX5	CTSW	0.418667	1242	10062	0.0942072	3789	0.0290943	10294
JAG2	SP100	0.418667	1932	6855	0.0349679	9407	0.0232407	10416
TAF13	CD2AP	0.418333	1562	4306	0.484372	2134	0.235735	6583
TNK2	SLC35A2	0.418167	4501	3856	0.120624	2993	0.077482	9373
SFPQ	NOS2	0.4175	5766	420	0.307554	5754	0.344424	3888
COL1A2	STAT1	0.416502	2089	11720	0.387693	3979	0.144491	8065
PDE1A	HOXA4	0.415838	5850	1112	0.139518	3934	0.0606209	9648
API5	CTCF	0.415672	10590	4909	0.529165	2086	0.394512	3946
ATP11A	PPP3CA	0.415507	10802	1220	0.244468	3595	0.171407	7654
ARSD	SASH3	0.415507	10874	9655	0.103966	7293	0.058947	9652
NT5C2	HDAC1	0.415507	11460	8222	0.430127	3887	0.361344	4854
LPA	NDUFB3	0.415341	1554	8422	0.146352	8218	0.0997358	7638
AMT	GPAA1	0.414845	10452	5581	0.0189579	6615	0.00612064	11105
LTB4R	NRTN	0.414679	9015	2167	0.311033	2860	0.327132	4660
CAPG	PDE1C	0.414514	7853	2180	0.118219	6508	0.0666735	9270
HRAS	UROD	0.414349	601	7160	0.149366	7033	0.12855	8097
BRDT	RPS6KA2	0.414349	5073	3027	0.400799	2001	0.188407	7482
PTPRM	SMARCA5	0.414349	11702	8566	0.306167	6031	0.212306	7179
TNFRSF11B	MYL1	0.414019	7104	9530	0.0760979	8630	0.0528282	9813
ABCB10	MADCAM1	0.413854	5045	4052	0.103786	6811	0.0407816	9934
PRKRIR	KLRK1	0.412866	10472	6291	0.522306	2900	0.242418	5750
DCAF4	PPARG	0.412373	2661	6611	0.221969	3897	0.155584	7857
ENPP1	MEN1	0.412045	3923	11190	0.000582463	11364	0.000219724	11591
PTGER3	NEB	0.412045	9007	7922	0.299269	4816	0.208242	7236
STOML1	AGTPBP1	0.411881	3403	3838	0.395242	3677	0.295899	5515
CYP1B1	MAOA	0.411881	9447	11067	0.137191	8084	0.195568	7040
NPTX2	NPY5R	0.411717	5227	2811	0.438584	3821	0.2149	7252
IL7R	TIMP3	0.411553	5770	39	0.0188198	5882	0.00270969	11281
DTYMK	E2F5	0.41139	140	674	0.0316992	6081	0.0112426	10913
EFHD1	NR3C2	0.411062	3535	2954	0.477021	4004	0.339843	5166
EIF2S3	OR2H1	0.410735	5491	3766	0.160991	6728	0.12622	8514
ITGAX	ITPKC	0.410572	6230	3835	0.106902	5415	0.0577216	9545
NR2F1	MTA1	0.409919	8711	8088	0.25579	2221	0.117865	8457
CASP5	CEACAM1	0.409593	1016	5626	0.103572	5165	0.071049	8665
DENND4B	IFIT3	0.40943	5349	8040	0.0885003	2584	0.0223146	10418
HSPA9	MYOC	0.408617	10817	9759	0.30788	5431	0.166335	7688
NUFIP1	C16orf7	0.408454	7013	4999	0.210001	6473	0.105841	8532
ZNF623	INPP4A	0.408292	9331	8908	0.515893	2256	0.270752	6650
ZC3HAV1	CHSY1	0.408129	5246	10759	0.100312	5004	0.0746935	8293
DTNB	FGF12	0.408129	11157	511	0.0126589	7907	0.00553495	11151
DAPK1	SRGAP3	0.407967	9425	7058	0.00531025	9701	0.00286671	11320
TFE3	BAAT	0.407319	4280	5917	0.138597	7171	0.0662199	9267
CNIH3	GABRR1	0.407157	4545	2765	0.344118	5546	0.403824	4897
RCN2	MATN1	0.406995	7221	1174	0.355138	4857	0.262682	5952
NRXN2	ACVRL1	0.406995	7272	2464	0.0233833	10133	0.0202526	10395
EDN3	SIK1	0.406834	631	3136	0.246444	5338	0.161357	7977
CPD	SERINC5	0.406834	4480	4447	0.388132	2044	0.243233	6921
ZNF516	TFAP4	0.406834	4449	9027	0.154854	8240	0.214266	6859
CUL3	TRAK2	0.406834	7195	9440	0.134473	4393	0.126411	8726
SHOX2	SIRPA	0.40651	6012	9517	0.300234	2536	0.16273	7959
CXCL6	ERGIC3	0.406188	4998	9866	0.231117	4062	0.0765095	8956
KIAA0100	AR	0.406188	9168	587	0.313089	4974	0.223852	6591
AIP	RABAC1	0.406026	6112	8469	0.356105	4079	0.13524	8070
ATP9B	APOM	0.405704	7739	7407	0.0638861	6288	0.0150968	10734
FYN	GCH1	0.405381	1089	7425	9.61971e-06	11611	1.12994e-05	11545
PSMB8	NTRK2	0.405381	10513	5588	0.215237	5730	0.197887	7277
PEX6	KCNG1	0.40506	1897	6994	0.110528	4478	0.0358381	10176
MPST	PLS3	0.40506	5669	4400	0.153344	7430	0.191931	7253
SAMM50	PCDHGA12	0.404899	4450	727	0.186328	7604	0.166927	7823
MAP2K4	ANXA7	0.404899	6421	7163	0.204141	3169	0.0849688	9109
ATP6V0D1	KIAA0892	0.404577	8138	5599	0.128962	4381	0.1048	7874
AMPD1	YY1	0.404417	10087	2916	0.501391	2616	0.585125	2462
TOP2B	PSMA7	0.404256	592	3146	0.405859	2615	0.175624	7826
HOMER1	GPRC5A	0.404256	10343	3397	0.0213055	9877	0.0124439	10775
USP15	RBM25	0.404096	3918	10536	0.286861	4661	0.155343	8354
CD44	XPNPEP1	0.402974	129	4896	0.260026	5391	0.235994	6662
IQCB1	ROBO1	0.402814	2410	2670	0.25682	6778	0.175446	7978
PRKCB	SYNE1	0.402335	620	7590	0.0101328	10789	0.00884378	10821
EXTL2	HADH	0.402175	6052	8219	0.498441	2264	0.193721	7362
CDH11	PRSS12	0.402016	6484	3873	0.196989	6147	0.170326	7795
ABCC2	FCGR2A	0.401697	3389	7182	0.149446	7033	0.0825489	8986
GRIK2	KLF12	0.401697	8964	8677	0.214045	4960	0.0683664	9493
MAF	IGHE	0.401697	10814	5170	0.372051	2286	0.104962	8787
POLR3F	PPEF2	0.401538	11004	1776	0.0652094	5986	0.0148853	10731
FADD	CYP4F2	0.401378	8206	355	0.377775	4771	0.275643	5409
TCF4	EIF4H	0.400901	6131	10540	0.492502	2978	0.232808	6381
FCHSD2	TGFBR2	0.400424	2014	860	0.00331269	10890	0.00168854	11350
DPY19L4	COLEC10	0.400424	9710	2073	0.239271	2786	0.0951541	8964
PLA2G16	ZFAND5	0.399948	5268	10849	0.283195	4126	0.114534	8348
FAM153B	GALNT1	0.399948	10988	7522	0.378136	3831	0.253271	6332
TWIST1	DAXX	0.39979	9687	794	0.056409	6699	0.0266243	10422
CXCR7	THBD	0.399631	3911	3466	0.00468063	10694	0.00354362	8507
KCNA4	LMNA	0.399473	2120	6877	0.333624	4766	0.140931	8154
SNX13	SNHG3	0.398998	7453	3412	0.0798703	7838	0.027642	10174
BMP2	ZNF821	0.398682	9724	10709	0.149934	8024	0.226943	5333
RAB4A	TNNT2	0.398366	8665	8243	0.338151	3381	0.305667	6256
ADAM10	RAB9A	0.39742	10138	9018	0.282045	6376	0.22197	5506
SRC	MGAM	0.397105	8353	4128	0.264757	4468	0.221222	7133
PCNA	RNF4	0.396791	930	5340	0.337277	2809	0.283674	5742
CYP2J2	MCM4	0.395692	11241	11691	0.120495	8509	0.104551	3690
RB1	PRKX	0.395535	582	617	0.107402	7975	0.0786511	9421
MYCNOS	HPRT1	0.395379	4655	7133	0.262242	6253	0.197976	7019
FGFR2	KATNB1	0.395222	147	2557	0.0339357	9726	0.0516973	3882
KBTBD11	KLK11	0.395222	5978	9411	0.0963549	6570	0.0704408	9281
DDX49	TGFBR1	0.394597	1626	1005	0.284901	4024	0.196378	7220
ZBTB43	AGRP	0.394597	10996	4661	0.266946	3866	0.0753111	8893
FAM134B	SFRP4	0.394285	2830	10718	0.00494133	8906	0.00723731	10814
LARP7	ACHE	0.393973	4806	9614	0.0468192	9965	0.103643	4329
PRKCZ	FLJ39632	0.393817	5839	7367	0.0434001	6945	0.0692691	7909
SSR1	TRRAP	0.393505	4261	3473	0.248787	4242	0.156209	8073
NMT1	IDS	0.393505	8442	9937	0.325236	2831	0.0997879	8652
CGRRF1	ZNF623	0.393505	11192	9330	0.0583385	7571	0.0582574	9434
2002-03-01	WWP1	0.393194	9289	11505	0.301375	5438	0.204014	6682
RIPK2	GNS	0.393038	10696	5802	0.184289	5249	0.0736136	8658
PKIA	PBXIP1	0.392883	11284	7543	0.115489	7271	0.073801	8853
AK2	TMCC1	0.392727	10131	2956	0.0987912	9036	0.131102	5918
ATP6V1H	TSNAX	0.392572	3406	10383	0.323643	2479	0.113917	8644
TRIM22	MAPK11	0.392572	6337	9409	0.0288901	6043	0.014267	10651
CPN2	ST3GAL4	0.392572	9725	6427	0.0361758	4858	0.00768563	11020
HLA-DRB6	SF1	0.392417	1347	5028	0.482	3094	0.28773	5682
SSH1	NFKBIL1	0.392417	3726	5807	0.0451185	9669	0.062196	8630
SPTBN1	FSCN2	0.392262	9900	4106	0.126558	4243	0.0515181	9564
SC4MOL	FXYD2	0.392106	3070	10287	0.40118	3533	0.176061	7339
EPM2AIP1	NBR1	0.392106	4800	3141	0.0807819	9240	0.154294	7261
DDX39	PSMA5	0.391951	507	6555	0.243642	5845	0.321229	3700
SNRPE	PAFAH2	0.391951	8133	5435	0.0707405	5928	0.0394137	9770
VCAM1	GPRC5A	0.391332	11318	3397	0.235323	4001	0.119949	8389
TMC6	DPYSL4	0.391177	1913	8899	0.00347674	9014	0.00207548	11293
CDH19	HEG1	0.391177	4526	8936	0.288487	3403	0.233676	6851
AMD1	HIST1H2BD	0.391022	1202	8033	0.117775	7870	0.186256	3774
SLC25A13	C14orf2	0.391022	7796	8408	0.0354245	6389	0.0078791	10823
SEC31A	FBXO7	0.390559	5389	4927	0.194258	7256	0.121472	8445
C10orf72	C3orf63	0.390404	10346	3154	0.103389	5007	0.12211	3992
COL8A1	APOC2	0.39025	6957	6180	0.0865659	6428	0.0597896	8046
MYCNOS	SSBP1	0.390096	886	8297	0.430838	3723	0.180424	6894
VAMP4	RAB36	0.389633	6330	9311	0.224502	5791	0.178708	7109
ZMYND8	NFATC4	0.388864	6467	1190	0.366137	3866	0.253187	6500
PRR4	MOBP	0.388711	5570	7959	0.000134432	11591	0.000137459	11605
C6orf123	GULP1	0.38825	1495	10732	0.27129	4983	0.211546	7590
LRP8	SST	0.388097	9388	433	0.380108	4902	0.404809	4387
PLEKHB2	CTBS	0.388097	8920	7341	0.0158156	7347	0.00754425	10665
EFR3B	UCN	0.387484	2664	7339	0.15994	5604	0.0856176	9087
ALDH6A1	UPF1	0.387331	2428	8821	0.15509	7482	0.163928	4127
GAL3ST1	CAV3	0.387178	8022	10404	0.305434	3939	0.103298	8808
B4GALT1	ACTN3	0.386109	10293	4117	0.0271921	9504	0.0203749	10566
PEPD	COPG2IT1	0.385956	5654	6089	0.417806	4895	0.289236	6328
USP14	RBBP6	0.385956	6490	7731	0.219156	5359	0.224039	4047
ZNF23	ARHGAP11A	0.385804	8641	7996	0.105312	8739	0.0534675	9694
FBXO28	STAMBP	0.385499	5325	8807	0.346812	4097	0.220386	7221
FLT3LG	STX6	0.385043	73	10965	0.0500241	9792	0.0754203	8060
TDRD3	KIAA0430	0.384587	2515	1749	0.446691	3256	0.196325	6630
OLFML1	CRYBB2	0.384587	6217	7958	0.191222	7399	0.283461	6564
DDB2	R3HCC1	0.384284	249	4747	0.0582608	3013	0.0241458	10353
LPCAT3	RNF6	0.384284	3380	5220	0.397133	3831	0.279986	5007
ZNF137P	PLA2G10	0.383829	4588	2766	0.349687	5220	0.122611	8310
PTH1R	CDK3	0.383678	11271	285	0.283263	2110	0.204114	7537
SF3A2	NCF4	0.383526	6960	8341	0.262264	3208	0.107945	8630
BCL2	PIP	0.382921	955	2354	0.176207	5317	0.084301	9318
TLR1	HSPA9	0.38277	5785	10818	0.471321	2657	0.185344	6963
RFX5	PPP2R3A	0.382468	1939	11643	0.356411	4924	0.163089	7946
C1orf123	SCAP	0.382317	9129	7149	0.231555	6768	0.266948	4817
ITGA6	SNN	0.382167	3110	5509	0.282111	3876	0.2076	7500
DENND3	DRD3	0.382167	11032	2249	0.345037	5573	0.30244	5993
STAM2	MAGEB3	0.382016	7985	2235	0.176479	4845	0.0639304	9436
DGUOK	SIK3	0.381715	6838	4416	0.288745	4294	0.191947	7597
SIP1	PCBP4	0.381414	10676	3812	0.147034	4461	0.0538264	9716
SLC12A2	GPM6B	0.380963	6921	6754	0.0320482	5536	0.0123561	10729
PRELP	TNKS	0.380062	6531	1355	0.0378712	4802	0.00779325	10921
RGS13	CYB5A	0.379613	5046	7919	0.15083	6529	0.0872981	9146
MYH3	CETP	0.379314	2479	10085	0.375165	2055	0.14064	8383
KIAA0895	AP1G1	0.379314	6074	4865	0.161289	2582	0.0917609	7569
ABAT	KRT16	0.379164	3142	6971	0.393416	3305	0.172035	7826
RAD1	RAPGEF5	0.379164	6369	7542	0.0716622	2567	0.0355277	9903
BCL11A	CCHCR1	0.379015	10668	6923	0.173483	7304	0.234056	3607
ANXA2P1	MAOA	0.378567	1518	11068	0.00166676	10985	0.000810362	11476
PTPRZ1	TRAPPC3	0.37812	370	4313	0.215993	6877	0.164308	6759
MTR	UBE2L3	0.37812	7845	8154	0.155911	2672	0.0489011	9804
EPB41	DCC	0.377971	2119	2625	0.36916	2068	0.248431	6789
FAP	SRD5A1	0.377822	9322	11324	0.0921717	4977	0.0666517	9533
TMEM5	PCF11	0.377375	6943	10967	0.127961	6528	0.129546	8637
ERCC5	TUBGCP3	0.377227	1117	7818	0.283314	5137	0.117439	8347
COG2	PCYT2	0.377227	7852	3886	0.249799	4731	0.181074	7607
BTD	RCAN2	0.376929	6777	1873	0.000425568	10932	0.00035347	11456
TMPO	YAF2	0.376336	2434	11534	0.180686	6791	0.0533518	9835
PKD2	POLE	0.376336	3797	9804	0.30677	3905	0.171916	7835
DNTT	EN2	0.374857	3795	1584	0.325882	2117	0.169258	7876
ZNF268	LANCL1	0.374857	5427	8853	0.115494	6836	0.0522287	9810
PDGFA	ACADSB	0.374709	5267	10018	0.140901	7759	0.144175	5061
CLIP2	GPR162	0.374561	10708	7423	0.435403	3905	0.529478	2027
NR0B1	NKTR	0.374414	9346	11633	0.363467	3332	0.188811	7649
KAZALD1	MYO7A	0.374267	5889	2904	0.477149	2739	0.236177	6972
NDUFS2	2011-09-01	0.373825	2487	2884	0.17795	5686	0.0681339	9587
RARRES1	RPL15	0.373678	47	2193	0.102649	5600	0.0432857	9585
AVIL	ZBTB6	0.373678	10887	4175	0.157625	7261	0.0600867	9644
SYNJ2	NDN	0.373531	6058	5618	0.091308	3405	0.0216933	10259
CLEC16A	TATDN2	0.373383	4273	6464	0.267598	2341	0.222061	5959
MGAT2	SLMO1	0.373237	10148	3185	0.246999	3065	0.0699384	9354
C7orf23	GNA15	0.37309	11103	9722	0.130619	7414	0.128745	8092
SSBP2	RNFT2	0.372796	2421	8894	0.114361	3359	0.0623818	9097
PRDM2	MAP3K7	0.372796	3581	6417	0.275979	4194	0.207051	7385
CHL1	DISC1	0.372649	3820	3748	0.362519	3111	0.184302	8070
ZNF45	RAC3	0.372649	4196	9341	0.274254	2965	0.174769	7229
ZW10	ARVCF	0.372503	7340	2452	0.327098	4095	0.104141	8612
CDKL5	COL1A1	0.372356	6228	5061	0.00912026	10823	0.0101199	8129
SI	INTS9	0.37221	3184	1858	3.34099e-05	11643	1.82928e-05	11692
HNRPDL	GTF2A1	0.371917	2159	5081	0.257694	5869	0.211994	7437
CCDC144A	ZNF80	0.37177	5119	3201	0.277415	3018	0.0442027	9725
SIX1	EPHA4	0.371624	9380	642	0.036773	8085	0.0220687	10476
MEG3	PMP22	0.370602	8465	8108	0.00545361	10587	0.00368151	11046
DPT	PTN	0.37031	7539	1175	0.108764	2022	0.0892088	8791
SLC26A3	SERPINF2	0.37031	11641	1901	0.0923723	5131	0.0248364	10431
SPR	SULT2B1	0.370165	1906	10366	0.163859	2289	0.0868166	6861
ABCG2	HOXD4	0.370019	3400	11186	0.453836	3469	0.259537	6590
PTPRB	PTPRO	0.370019	10141	195	0.10906	3333	0.0793998	9458
CTSO	KYNU	0.369728	6425	7952	0.0619969	3651	0.0217994	10406
CRISP2	PSMA4	0.369583	8372	453	0.216108	4520	0.0496146	9296
CCNE2	SLC1A3	0.369292	4840	3786	0.156968	3393	0.142942	8230
DNASE1L1	CDC40	0.369147	6717	6978	0.0631822	4943	0.0632702	8669
PAMR1	KRT13	0.369002	9393	6395	0.0201285	8400	0.00743468	10962
ANKMY2	STAT6	0.369002	1670	10549	0.361317	2268	0.210866	7462
ADH1B	TM9SF1	0.369002	5294	8286	0.474066	2388	0.291601	4878
SLC5A12	RGP1	0.369002	7609	5580	0.271195	6266	0.179876	7926
AKAP10	RFNG	0.368422	6157	11006	0.161034	6606	0.0835999	9214
NUP133	STX16	0.368422	8806	8918	0.278591	6362	0.374984	4932
SNRPD1	ADA	0.368132	7430	10957	0.345056	3414	0.16586	7798
RBM17	MAGEA12	0.367698	1478	1361	0.56667	2586	0.469926	4033
HIST1H2BK	C14orf1	0.367553	2562	9158	0.110834	6000	0.225991	4026
SLC15A1	PTPN11	0.367553	2639	916	0.0408926	9886	0.0235912	10060
BCL2L11	UPF1	0.367409	1462	8821	0.00932788	10658	0.00368309	10908
AVL9	PRPS1	0.367409	9146	6015	0.023854	7374	0.0117154	10630
IGF1	PAGE4	0.366832	663	7789	0.297248	4285	0.14261	7212
DNPEP	SOS2	0.366255	8156	1239	0.360174	2906	0.269295	6612
RFC3	TSC22D2	0.366255	8688	11084	0.0199551	6427	0.00732788	10994
PEX5	VPS11	0.366255	9524	2566	0.314348	2493	0.153444	8255
CSNK2A2	OSBPL2	0.366111	7122	9478	0.124689	5430	0.072659	9320
ARPC1A	CASP4	0.366111	8266	1008	0.301616	5248	0.288224	5112
INSR	ECM2	0.365824	2873	9063	0.176539	6241	0.202937	7129
STS	AKIRIN2	0.36568	7515	3877	0.189441	7478	0.205994	3624
PRKCI	LAMP2	0.36568	10884	7864	0.372023	2774	0.207814	7380
PIP4K2A	MTMR11	0.365536	4901	233	0.314103	4947	0.278973	6393
GDI1	PCDHB17	0.365392	5695	172	0.422904	2179	0.235499	6719
UGT2B4	FPGS	0.364675	6567	6434	0.247402	6695	0.204258	7512
TP53BP2	UBN1	0.364532	4429	2600	0.345875	5029	0.273728	5738
MAML1	QKI	0.364246	6795	9144	0.251706	5484	0.260823	5668
TMEM11	MEOX2	0.364102	1678	9754	0.312717	4957	0.202803	6628
TXNRD2	ACTB	0.363959	11011	11708	0.278025	3523	0.302327	4309
ATXN3	PDC	0.363674	6332	4215	0.203491	6763	0.101431	8643
RIN1	F5	0.363531	8927	4836	0.0569731	9662	0.156049	2887
CTDSPL	OCRL	0.363531	9563	10554	0.202012	6386	0.0738718	9122
IQGAP2	COBLL1	0.363388	683	11052	0.3414	4342	0.386574	4538
RBM34	KLF12	0.363245	2939	8676	0.076934	2701	0.0207845	10550
UBE2E3	METAP1	0.36239	4455	7112	0.345885	4959	0.297005	5544
GNRH1	RXRB	0.36239	6314	368	0.397815	4436	0.420897	3993
MEGF9	GPR107	0.362248	6013	6812	0.0520849	4901	0.010683	10890
NTRK2	CDH18	0.362105	7746	780	0.0299766	5084	0.0117932	10856
CYP3A5	VIPR1	0.361679	6631	3429	0.00267136	11149	0.0027458	11108
FAM115A	FUBP1	0.361537	8146	3073	0.369245	4861	0.273038	6211
CST3	KIAA0495	0.361537	9078	5608	0.0193924	7645	0.00570563	11081
PTPRG	LGALS4	0.361537	11233	11487	0.145357	3429	0.0372108	10174
PCDH1	CRMP1	0.361395	7057	9633	0.0103362	7674	0.00515865	11202
MKNK1	PMPCA	0.361253	4889	6128	0.0203094	5376	0.0189354	10068
HSF2	PDE4DIP	0.360969	1079	8837	0.0849366	7878	0.0363341	10153
MAP2K4	ABHD2	0.360686	889	10419	0.127698	5837	0.0930855	9066
SMCHD1	GNAT1	0.360686	7561	3719	0.429769	3019	0.126017	8475
THOC2	NAPA	0.360544	1921	6485	0.206457	6622	0.123174	7535
MLC1	CROCC	0.360544	6408	4964	0.401578	4516	0.377634	4888
ABCB1	RANBP2	0.36012	586	2535	0.014477	8370	0.00900087	10375
CASR	SERPINH1	0.359837	8399	3352	0.314991	3628	0.240243	6634
PIK3R4	HADH	0.359696	7385	8219	0.490397	3041	0.184377	7491
CACYBP	ENO3	0.359555	3593	8521	0.153967	7963	0.122572	8155
GSTZ1	GNMT	0.359414	217	5167	0.0778412	7703	0.0979076	6222
RIMBP2	GSTA1	0.359414	6267	2775	0.211202	7097	0.102316	8683
CRK	RNFT2	0.359414	11493	8894	0.120876	4539	0.0900011	8464
RBM9	CEP350	0.359273	9622	3468	0.1302	4152	0.057237	9709
CCNT2	TK1	0.359132	1852	11624	0.0828245	6164	0.0352129	10000
[truncated: 26 more rows]

## Sheet: Common network
Gene1	Gene2	MIval	Index1!	Index2!	ContrlMIrateG1	ContrlRankG1	ContrlMIrateG2	ContrlRankG2
MT1F	MT1H	1.78522	1471	8986	0.904073	3	0.945458	3
EIF2AK2	NF2	1.68297	9	940	1	1	0.889786	3
CYP4A11	PTPRN	1.62355	397	11629	0.919022	7	0.784102	105
MET	SCAPER	1.56863	644	8880	0.89369	17	0.802521	42
S100A3	ACCN1	1.55722	9023	9677	0.885023	31	0.800082	44
LOC90586	LOC729678	1.55162	1475	4145	0.935083	13	0.921635	10
NHLH1	LOC729678	1.54791	5821	4145	0.793565	57	0.884312	23
WNT10B	TBXA2R	1.54241	21	3369	0.856421	47	0.892463	6
EEF1G	GNB2L1	1.54241	713	4220	0.893735	4	0.956751	6
MT1A	MT1F	1.53878	1472	1471	1	1	1	1
UQCR11	COX6B1	1.53338	7912	10213	0.954357	3	0.941221	5
NDUFA1	COX5B	1.53159	5711	9298	0.826751	19	0.954726	4
RCVRN	S100A3	1.51065	7082	9023	0.886205	36	0.828571	130
GPR50	CLDN9	1.50894	1311	5104	0.860969	21	0.877616	23
DDX11	S100A3	1.50894	1748	9023	0.913699	33	0.822624	140
TGOLN2	RAD51L3	1.50218	1647	7280	0.975577	4	0.949188	3
CXCR2	PVT1	1.49883	36	3709	0.764049	173	0.893672	20
IGL@	LOC91316	1.49883	2976	11120	1	1	1	1
RPL12	RPL31	1.49717	3342	3348	0.899937	27	0.812256	19
SPRR2C	SCAPER	1.49717	5784	8880	0.83037	19	0.871745	8
NCOR2	IGSF9B	1.49551	1542	3733	0.932646	2	0.821629	16
RPL6	RPL31	1.49221	1764	3348	0.861164	5	0.866	9
COX5B	UQCR11	1.49056	8855	7912	0.867113	80	0.695277	151
RPS18	RPL31	1.47603	1411	3348	0.856909	7	0.868293	8
PSMB4	PSMC1	1.47286	2865	11416	0.806307	42	0.863597	15
EPOR	LOC90586	1.47286	9089	1475	0.751766	31	0.866096	64
EPOR	RCVRN	1.47128	1516	7082	0.830693	177	0.893406	34
DNAH9	POU4F1	1.47128	5968	5494	0.926762	5	0.828294	26
RPL18	EEF1G	1.46814	1412	713	0.860374	11	0.709267	67
DEFB4A	UGT2B15	1.46814	2223	2782	0.853705	144	0.775859	162
LY6G6C	ADRBK1	1.46657	5765	7908	1	1	0.968596	3
CYP19A1	SCAPER	1.46502	11695	8880	0.93081	12	0.805238	40
GFI1	PTCRA	1.46191	3630	5965	0.917899	29	0.866767	39
FBLN1	NCKIPSD	1.45883	7508	1796	0.863873	50	0.859113	27
PFDN5	FAU	1.45425	862	1766	0.86395	20	1	1
RPS23	RPL31	1.4497	4406	3348	0.859046	9	0.778733	28
KCNAB2	HMGA2	1.4482	1718	4791	0.834227	26	0.907508	14
TTLL4	POU4F1	1.44371	2424	5494	0.892524	9	0.836158	22
MUC3A	HMGA2	1.44222	11454	4791	0.823696	110	0.871834	43
OGG1	S100A3	1.43486	3774	9023	0.810671	45	0.875703	39
SPTB	GAS8	1.4334	5583	6004	0.831728	14	0.881192	3
CACNB1	GSTM5	1.43049	6083	294	0.834108	39	0.886002	19
JAK3	CLDN9	1.42473	1053	5104	1	1	0.946825	5
HAUS5	LY6G6C	1.42473	6399	5765	0.841577	14	0.852799	26
RPS13	RPL12	1.4233	3297	3342	0.920292	5	0.907305	24
RPS7	RPL12	1.42187	4258	3342	0.851695	10	0.991455	2
RPS3	GNB2L1	1.42045	4257	4220	1	1	0.978323	3
KCNA5	POU4F1	1.42045	4580	5494	0.860567	81	0.740968	117
CHRNB4	POU4F1	1.41904	3253	5494	0.897954	6	0.881532	9
FLNA	MYL9	1.41762	2497	8579	0.920537	2	0.868603	8
KRT75	IGSF9B	1.41341	2771	3733	0.89094	23	0.710865	159
INE1	IGSF9B	1.41341	3724	3733	1	1	0.856119	5
CD8B	PHF21A	1.40923	8660	8875	0.813058	73	0.887572	47
F2RL3	AURKC	1.40646	5149	6594	0.931585	8	0.835764	22
SLC6A9	RCVRN	1.40235	2254	7082	0.835679	105	0.878446	42
PPIL2	S100A3	1.40235	5036	9023	0.858583	17	0.925084	13
PAX4	NHLH1	1.40098	1571	5821	0.917606	15	0.848742	14
CD300C	IGSF9B	1.40098	3161	3733	0.913041	5	0.698414	195
LPO	SPRR2C	1.40098	3789	5784	0.850412	80	0.763789	72
SLC14A2	UBE3B	1.39826	1443	9968	0.858479	58	0.656902	812
FSHR	GFI1	1.39826	11298	3630	0.974366	8	0.819142	164
RPS8	RPS13	1.39691	1440	3297	0.760841	36	0.871435	14
HNRNPA2B1	YWHAQ	1.39691	6177	10332	0.8784	26	0.841687	53
RPL5	NACA	1.39421	3335	9125	0.849389	7	1	1
SPRR1A	CSN2	1.39287	3232	3754	0.900193	23	0.835671	17
ARF4	CANX	1.39287	6111	9500	0.924166	6	0.799927	15
UBC	SCAPER	1.39153	373	8880	0.879878	35	0.792533	53
GNB1	CTNNA1	1.39153	3041	10486	1	1	0.802843	13
CACNA1C	UBE3B	1.39153	3300	9968	1	1	0.825281	64
FAM5B	LY6G6C	1.39153	3848	5765	0.932859	14	0.843053	31
DTNA	S100A3	1.38886	5994	9023	0.879062	29	0.784286	246
TUBB2C	TUBB4	1.38621	3350	11174	0.728455	558	0.850045	16
ATP5C1	COX6B1	1.38489	9490	10213	0.916917	15	0.805352	35
KRT76	EPOR	1.38357	1343	1516	0.906207	9	0.943679	15
KRT2	POU4F1	1.38226	4233	5494	0.911004	4	0.88524	8
CCT5	YWHAQ	1.38095	9773	10332	0.878975	25	0.694369	459
CD22	GSTM5	1.37964	7981	294	0.852809	38	0.734917	297
MYCL1	PCDH1	1.37445	3318	1549	0.797493	33	0.858661	32
PIGO	LOR	1.37316	2173	8301	0.743864	119	0.850222	81
PCBP2	CTNNA1	1.37316	5308	10486	0.859271	36	0.700101	123
PRB4	PAX4	1.37188	2217	1571	0.949441	4	0.955189	4
RRBP1	HMGA2	1.37188	2918	4791	0.802677	120	0.907508	15
CYP11A1	EPOR	1.3706	6700	9089	0.891359	22	0.748556	37
UBC	SCAPER	1.36804	2111	8880	0.875532	73	0.819184	27
KIFC1	C1orf61	1.36677	8378	9837	0.854558	37	0.779436	58
CHAD	LBP	1.36424	3692	4612	0.739661	242	0.85845	28
MEP1A	POU4F1	1.36297	5075	5494	0.912306	8	0.840974	18
HSP90AB1	RAD51L3	1.36172	3638	7280	0.931164	11	0.769116	26
MT1E	MT1H	1.36046	5675	8986	1	1	1	1
EIF3M	NACA	1.35921	5377	9126	0.889459	14	0.816253	19
OR10H3	CYP2C19	1.35796	1274	3723	0.916517	20	0.828764	90
PARD3	CYP2C19	1.35671	8895	3723	0.895161	26	0.878211	34
POU6F2	HIST1H3E	1.35547	2678	5166	0.807466	162	0.901264	21
AVPR1B	HMGA2	1.35423	11380	4791	0.76165	130	0.861121	57
ATP5G3	PFDN5	1.35176	4418	862	1	1	0.941195	5
SLC4A1	NCOR2	1.35053	3036	1542	0.935461	5	0.751476	190
GRPR	KRT75	1.34931	2190	2771	0.882619	21	0.809037	107
RPL24	RPL35	1.34443	3349	11061	0.895324	10	0.950018	2
RPS17	RPL10A	1.34322	4203	6299	0.741994	25	0.994581	2
GPR182	CLDN9	1.34322	5955	5104	0.894531	31	0.944936	6
NPFF	RCVRN	1.34322	6635	7082	0.760368	96	0.872906	49
CCNF	EPOR	1.34201	973	9089	1	1	0.703104	83
RPL32	RPS7	1.34201	2061	4258	0.907488	7	0.923365	3
P2RX6	PTPRN	1.34081	4684	11629	1	1	0.916584	5
RPS16	RPS11	1.34081	7541	2107	0.885583	11	0.745223	26
RPS15A	NACA	1.33721	3940	9125	0.810311	19	0.962983	4
psiTPTE22	HHLA1	1.33721	4310	4311	1	1	1	1
SCAND2	TTLL4	1.33721	5038	2424	1	1	0.894228	8
HTR4	NHLH1	1.33601	4088	5821	0.8599	30	0.697043	350
FOSL1	TGFB1	1.33482	2057	10758	0.974713	2	0.970778	4
EIF3F	NONO	1.33482	2330	7987	0.912156	4	0.84103	11
SH3BP1	SPRR2C	1.33482	3696	5784	0.867787	39	0.724079	168
KCNJ2	CYP2C19	1.33482	5887	3723	0.884061	12	0.665282	875
RAB33A	BTRC	1.33364	207	8723	0.842105	105	0.912752	19
GPR6	NCOR2	1.33364	2181	1542	0.87897	14	0.800476	74
HSPD1	CCT3	1.32892	7213	10117	0.799677	157	0.88754	11
ABCA1	EPOR	1.32657	1802	1516	0.876222	66	0.724923	674
BRD8	LRRC23	1.3254	2406	8859	0.980036	2	0.808805	31
RPL7	RPS15A	1.3254	5872	3940	0.853721	14	0.790191	24
HSP90AB1	TGOLN2	1.32308	3639	1647	0.881884	17	0.799858	78
IGHMBP2	FLT1	1.32076	1679	578	0.869852	59	0.803874	97
RPL30	RPL35	1.31846	1541	11061	0.806299	13	0.865267	6
RPL15	RPL10A	1.31846	2192	6299	0.734507	110	0.857938	12
SYPL1	SPTLC1	1.31846	7554	8269	0.765835	144	0.859735	20
GTSE1	S100A3	1.31617	9253	9023	0.865081	29	0.852032	71
H2AFY	CTNNA1	1.31388	6102	10487	0.875687	23	0.736388	236
DYNLT1	ATP5C1	1.31388	11658	9490	0.920396	9	1	1
LTK	NHLH1	1.31275	2623	5821	0.865654	35	0.691356	380
NTRK3	EPOR	1.31275	7326	1516	0.913587	8	0.715224	737
CYP3A7	KRT2	1.31048	2456	4233	0.917032	14	0.777314	76
KCTD17	CSN2	1.30823	10368	3754	0.895099	41	0.703864	180
IKBKG	SH3BP1	1.3071	5553	3696	0.895168	14	0.899546	19
RPS12	RPL9	1.30486	2828	5896	0.875449	23	0.952121	6
CNN1	CSRP1	1.30486	3831	8153	1	1	0.945365	3
GNB3	POU6F2	1.30375	686	2678	0.743296	65	0.918216	14
C15orf39	EPOR	1.30375	2648	1516	0.957275	12	0.919097	29
HTR6	FPR2	1.30041	2640	6601	1	1	0.825784	5
ESR1	POU4F1	1.29931	3343	5494	0.884328	40	0.641649	516
XPA	S100A3	1.29711	1042	9023	0.954933	15	0.711593	649
MYC	CNTN2	1.29382	872	5816	0.739313	106	0.861879	72
RPL23	RPS3A	1.29273	2160	690	0.959723	3	1	1
TPM2	TAGLN	1.28947	2092	6442	0.96298	3	0.876906	6
FZR1	CRX	1.28839	10929	11136	0.827756	49	0.853354	51
KRTAP26-1	S100A3	1.28731	4172	9023	0.855821	32	0.741044	469
LSM7	CLIC1	1.28731	6358	5676	0.989655	4	0.797449	27
SLC25A3	RIMS2	1.28731	7168	7636	0.794489	117	0.907109	27
TPM2	TAGLN	1.28624	2093	6442	0.969413	2	1	1
ATP6V0E1	MORF4L2	1.28516	3533	10202	0.803997	72	0.882828	49
PARK7	ATP6V0E1	1.28409	8415	3533	0.873819	27	0.925428	5
RPL27	RPS7	1.28409	9212	4258	0.971774	2	1	1
PSMB7	PFDN5	1.28302	317	862	0.95729	7	0.59062	541
GPX4	RER1	1.28302	3589	10857	0.76299	32	0.850557	34
SFPQ	UBE3B	1.28196	5769	9968	0.949892	4	0.828236	63
2002-09-01	CAP1	1.28196	9640	11648	0.899539	6	0.934531	12
TPM3	SPTB	1.28089	2502	5583	0.860028	97	0.604219	848
HBXIP	PARK7	1.28089	7534	8415	0.93461	8	0.916584	14
GABRG2	SPRR2C	1.27877	6277	5784	0.866709	30	0.753672	97
SUMO2	SRP14	1.27877	10514	10522	0.897228	6	0.916743	6
HCG4P6	CYP2C19	1.27771	5171	3723	0.911267	18	0.936906	9
SLC17A1	CCL1	1.27666	6603	3618	0.86165	61	0.757951	210
RUNX1	BCAM	1.27666	11501	9469	0.850661	67	0.744507	234
SULT4A1	POU4F1	1.27561	3382	5494	0.893375	30	0.836955	20
APOC3	UBE3B	1.27561	5651	9968	0.957564	5	0.857771	29
UNC5B	ADRBK1	1.27561	11147	7908	0.91953	6	0.568862	1501
PSMA3	SUMO1	1.27246	452	11199	0.884704	3	0.862236	6
NEUROD2	PAX4	1.26934	7678	1571	0.873068	65	0.752472	316
BAT1	SON	1.2683	4882	8533	0.791379	116	0.872495	56
TRIM16	S100A4	1.2683	8331	7566	0.945418	13	0.599416	532
RPL23A	NACA	1.26727	2117	9125	0.749364	17	0.890554	14
TCF7	DDX51	1.26727	1332	7300	0.889769	33	0.823678	181
ALDH3B1	LY6G6C	1.26624	10030	5765	0.913736	17	0.757774	106
DDX17	NONO	1.26418	4953	7987	0.990835	4	0.729491	76
TCEB2	FAU	1.26213	8616	1766	0.748058	85	0.879245	33
PSMB1	TCEB2	1.26111	451	8616	0.918774	6	0.912464	5
CCL23	CYP2C19	1.26111	5970	3723	0.932056	8	0.817129	113
SOX15	PKP1	1.26009	10375	1375	0.866841	98	0.54174	2023
SLC22A24	EPOR	1.25908	1637	9089	1	1	0.901253	2
PLK1	ERBB3	1.25806	6731	3313	0.889347	20	1	1
SLC6A8	HMGA2	1.25604	10262	4791	0.890938	36	0.89789	22
C1orf68	CCL22	1.25503	1255	3691	0.743229	150	0.957873	5
SNRPD2	NDUFB1	1.25503	4861	8061	0.832988	15	0.886002	12
EIF3E	UQCRB	1.25503	8134	8842	0.885867	13	0.9776	2
ESR2	CNTN2	1.25302	446	5816	0.988688	3	0.930613	8
YWHAQ	CCT5	1.25302	2284	9773	0.810924	72	0.99221	3
IFNW1	CHRNB4	1.25302	3622	3253	0.862884	46	0.560309	1387
RBMS3	PPP3CC	1.25002	3268	2294	1	1	1	1
HNRNPC	MYL12B	1.24605	3340	10515	0.863629	14	0.766189	28
RPS6	RPS8	1.24507	4716	1440	0.959656	2	1	1
CHMP7	MYL3	1.24408	4476	11030	0.860319	36	0.742585	325
CDH4	MUC4	1.2431	490	11456	0.869857	71	0.724612	81
RBM4	SSR2	1.24212	4941	5690	0.814232	73	0.874271	16
GM2A	CYP2D6	1.24114	3321	7968	0.909648	49	0.677459	215
ARHGAP1	H6PD	1.24016	1340	3715	0.948152	7	0.803167	52
MAGEA11	CXCR2	1.24016	4187	36	0.850871	33	0.629428	877
MMACHC	POU4F1	1.24016	7319	5494	0.866573	47	0.743905	112
DDX5	SRSF2	1.23918	4259	5656	0.960471	4	0.854803	5
RPL29	RPS5	1.23821	3346	2197	1	1	1	1
PCSK5	MAGEC1	1.23821	10364	4536	0.866806	76	0.64775	638
PRR3	PCDH1	1.23724	6991	1549	0.852348	39	0.561933	1937
FANCG	TGOLN2	1.23627	7079	1647	0.957584	5	0.689451	386
PTAFR	S100A4	1.2353	3827	7566	0.859148	45	0.771931	39
THRA	PTPRN	1.23337	320	11630	0.868924	121	0.718535	487
HSD3B2	GYPE	1.23337	3655	10357	0.970476	5	0.808196	29
LUZP1	CHAD	1.23241	5877	3692	0.941316	7	0.89515	19
AFF2	C1orf61	1.23241	9387	9837	1	1	0.920376	4
PSMA2	SRP9	1.23145	450	6489	0.979722	5	0.870833	17
NCKAP1	RRAGA	1.23145	3057	4906	0.859381	29	0.65346	864
NDUFB8	NDUFA1	1.2305	2521	5711	0.943306	6	0.738199	63
ALPPL2	RIN1	1.2305	11408	818	0.882777	32	0.904598	6
CARD10	CXCR2	1.22954	11111	36	0.933932	4	0.797653	97
PRDX2	GNB1	1.22859	9116	3041	0.755963	53	0.968421	2
TNFRSF10C	FSHR	1.22763	4111	11298	0.753916	258	0.919662	43
NF1	LRRC23	1.22668	4918	8859	0.942518	4	0.673199	311
FBN2	TRAF3IP1	1.22668	7493	8626	1	1	0.874758	28
DUT	SYPL1	1.22574	7833	7554	0.900984	28	0.86264	28
TCP1	YWHAQ	1.22479	4397	10332	0.950685	4	0.825369	68
CCT2	HSPD1	1.22479	5322	7213	0.983172	3	0.977502	8
YBX1	MORF4L2	1.22385	2116	10202	0.877521	27	0.839166	107
RPL27A	RPL34	1.22385	2196	3332	0.886813	8	0.895872	7
NRG2	AURKC	1.22385	4682	6594	0.885811	27	0.716404	242
STAU1	EPS15	1.22385	11117	7224	0.913528	20	0.883018	25
DAO	GRPR	1.2229	4086	2190	0.868986	35	0.727341	246
COL11A2	CSN2	1.22196	10955	3754	0.900172	31	0.69248	220
HLA-J	HLA-F	1.22102	4616	6919	1	1	0.93596	3
UBA1	RAF1	1.22009	273	8194	0.861404	22	0.756457	111
LSM4	JAK3	1.22009	2314	1053	0.882465	50	0.894154	24
RPL11	RPL24	1.22009	10507	3349	0.851532	7	0.819851	19
PABPC4	EIF3F	1.21174	9858	2330	0.864561	41	0.576149	1379
NCL	PCBP2	1.21082	2344	5309	0.79785	21	0.893631	5
TRIM28	ATP6V0C	1.21082	3122	6502	0.856534	21	0.671959	506
KIAA0467	ADRBK1	1.21082	10770	7908	0.877265	10	0.861045	26
CD160	RBL1	1.2099	2822	953	0.856502	151	0.857262	31
GALNS	TNNT1	1.20716	1898	5659	0.91371	16	0.823362	119
RUFY3	JAKMIP1	1.20716	7505	1279	0.888772	9	0.97467	3
RPS12	RPL37	1.20625	2827	3331	0.881737	7	0.892193	14
COX6C	UQCRB	1.20625	5707	8842	0.922022	2	0.901369	5
GNAS	HSP90AB1	1.20625	6948	165	1	1	0.898473	5
EPHA5	LRRC48	1.20534	640	5015	0.85698	155	0.777703	426
BCL2	CYP2C18	1.20534	957	483	0.859109	47	1	1
RNASE2	NCKIPSD	1.20534	6281	1796	0.856794	41	0.750271	163
CD63	ARPC2	1.20443	6512	756	0.766311	75	0.858152	51
BAT2L2	SON	1.20353	2265	8533	0.94026	13	0.877056	47
SLC16A5	CNTN2	1.20263	10335	5816	0.857326	85	0.668273	1198
PKP1	CHAD	1.20172	2151	3692	0.945916	13	0.621106	948
HCRTR2	MAGI1	1.20172	2785	2055	0.900502	16	0.699751	237
KRT4	AURKC	1.20083	9046	6594	0.895521	46	0.621785	907
VAPB	EFNA3	1.20083	10276	4186	0.80192	62	0.87307	15
MYOZ3	UBE3B	1.19993	10340	9968	0.967524	3	0.75977	232
COPS2	SUMO2	1.19903	3946	10514	0.938629	6	0.50647	885
NOS1	SCAPER	1.19814	1013	8880	0.901782	16	0.744569	127
ADCY2	INE1	1.19814	4294	3724	0.855176	27	0.758714	197
POLR2L	TALDO1	1.19814	11244	6815	0.847323	21	0.863963	32
POM121L2	RCVRN	1.19635	1577	7082	0.863154	51	0.619079	1576
RPL11	POU6F2	1.19635	1845	2678	0.892913	38	0.662825	1090
RBM42	POLR2I	1.19457	4484	11670	0.94606	6	0.749058	347
ERCC2	WNT10B	1.19369	2162	21	0.985185	2	0.812638	101
SFTPD	PAX4	1.1928	1598	1571	0.86863	8	0.812918	116
TCEAL4	DSTN	1.1928	2038	7847	0.888297	3	0.98404	2
APC2	SPTB	1.1928	3811	5583	0.875897	45	0.653083	450
CBX5	WNT10B	1.1928	5778	21	0.927998	20	0.62594	979
BUD31	PSMB1	1.1928	8468	451	0.947553	9	0.731234	100
PRH1	KCNMA1	1.19192	1481	5967	0.940468	14	0.797569	215
UQCRH	MYL12B	1.19192	5649	10515	0.879711	6	0.813016	8
RPS24	NACA	1.19016	2094	9125	0.898713	10	0.983957	2
CCNI	ACTG1	1.18928	880	3788	0.851944	45	0.769928	112
ACVR1B	ADRBK1	1.18928	8624	7908	0.925642	8	0.742906	205
TMEM87A	RBM4	1.18928	9790	4941	0.886742	9	1	1
MGAT4C	TTLL4	1.1884	3778	2424	1	1	0.808216	39
CHD2	JAKMIP1	1.1884	5264	1279	0.854564	53	0.741252	355
HLA-G	HLA-F	1.18753	9727	6919	0.928035	6	1	1
TUBB3	TUBB2C	1.18665	11212	3351	0.919512	9	0.975511	4
RPL8	EEF1D	1.18578	1377	10578	0.884817	3	1	1
HSP90AB1	EIF3F	1.18578	3637	2330	0.979562	3	0.917975	3
IARS	CTNNA1	1.18491	10168	10486	0.851374	37	0.511955	1818
DAP3	CCT3	1.18404	361	10117	0.911724	16	0.798416	106
ATP5J2	PARK7	1.18404	9507	8415	0.855055	17	0.925883	9
FGD1	TARDBP	1.18318	7673	2030	0.887786	37	0.793518	29
ISCU	ARPC2	1.18318	8598	756	0.959319	4	0.891472	19
FBL	RPL18	1.18231	2585	1412	0.889183	10	0.735522	40
MYH11	SYNM	1.18145	2336	8939	0.840507	5	0.974048	2
CXCL5	POU4F1	1.18145	4624	5495	0.746345	78	0.880305	35
NUMA1	TRIM28	1.17972	3484	3122	0.758102	78	0.882521	15
CD164	YWHAQ	1.17972	4426	10332	0.897858	10	0.796248	112
IQCK	WNT10B	1.17887	2682	21	1	1	0.985163	5
HSPA8	ATP6V0E1	1.1763	182	3533	0.986857	4	0.881439	14
PGK1	SYPL1	1.1763	7170	7554	0.896971	15	0.939487	4
RPL28	EEF2	1.17544	1292	6113	0.824855	22	0.885541	25
INPP5A	TRAF3IP1	1.17374	10603	8626	0.871077	14	0.818466	92
NAP1L1	ANP32B	1.17289	11306	7939	0.882982	13	0.830953	31
HLA-DRA	HLA-DPA1	1.1712	6548	8284	0.875391	3	1	1
TRAF1	CXCR1	1.1712	11564	358	0.873355	21	0.836589	62
RANBP9	NCOR2	1.17036	8942	1542	0.888734	21	0.804037	69
SMARCA4	SFPQ	1.16867	2333	5767	0.97002	4	0.681795	175
MPZ	UBE3B	1.16867	6576	9968	0.94148	14	0.586027	1533
HINT1	SEC61B	1.16784	10	2318	0.608596	247	0.9083	15
RBM5	NXF1	1.16784	2549	4893	0.851122	43	0.73425	350
CTSL1	ARPC5	1.167	6890	7854	0.846234	79	0.853776	36
ACTG2	MYH11	1.16449	202	2336	0.958968	2	1	1
ERCC4	DPT	1.16449	842	7538	0.756504	126	0.867279	55
KCNN1	ATP4A	1.16449	7676	3209	0.816387	11	0.861026	56
APLP2	GOT2	1.16366	3602	10108	0.748036	100	0.862851	38
HBBP1	SDCCAG1	1.162	5480	8651	0.833362	18	0.885809	34
TCEA1	MORF4L2	1.16035	80	10202	0.88594	19	0.807144	181
MYBPC3	WNT10B	1.16035	4636	21	0.982744	2	0.918776	14
GFAP	INPP4A	1.15952	9554	8909	0.875904	84	0.756165	568
POU3F4	FBLN1	1.15788	2645	7508	0.934056	5	0.731738	313
FLT1	SLC17A7	1.15706	1011	6093	0.835679	62	0.907231	20
VDAC2	CTNNA1	1.15706	7189	10486	0.852265	22	0.707877	103
ADD1	CASC3	1.15624	1940	7899	0.862152	3	1	1
RPLP0	RPS4X	1.15542	1405	4255	0.908928	6	0.905977	6
TNNI1	ADRBK1	1.15542	7946	7908	0.863827	46	0.688024	457
TMEM147	SNRPB	1.15542	8525	7916	0.888621	34	0.738962	192
PRF1	RUNX2	1.15379	2638	4121	0.875919	44	0.71695	198
ZMYND11	SRSF1	1.15216	3524	5642	0.934806	5	0.868347	49
GANAB	BAT1	1.15216	6549	4882	0.889946	20	0.874069	19
TRPM2	IRF5	1.15216	9291	11218	0.88809	25	0.77281	193
SF3B2	OCEL1	1.15135	6481	7990	0.832715	34	0.88655	17
ZKSCAN5	PLIN1	1.14973	10764	6628	0.85919	72	0.738635	408
SSBP1	ATP5O	1.14893	8523	6538	0.893519	19	0.735415	333
CXCR5	ATN1	1.14732	4	8751	0.860323	29	0.870714	19
MAPKAPK3	LOR	1.14732	8658	8301	0.814782	40	0.874069	40
RBL2	H2AFY	1.14652	2351	6102	1	1	0.99365	2
ATP10B	NHLH1	1.14571	6913	5821	0.92621	2	0.755064	126
NUMA1	TRIM28	1.14491	2722	3122	0.836131	16	0.860765	19
RAC1	RBL2	1.14412	10205	2351	0.77068	35	0.889304	9
GUK1	GPX4	1.14412	11619	3589	0.947645	2	0.687729	79
NPPA	NOS2	1.14252	6186	421	0.984447	2	0.911323	14
EIF4A2	MORF4L2	1.14173	423	10202	0.717117	59	0.910288	30
ARSF	SERBP1	1.13856	4650	9795	0.852367	101	0.692837	821
ELAVL2	TNKS	1.13778	5939	1356	0.896761	18	0.783738	268
FBXO9	PCBP2	1.13778	8431	5309	0.883814	18	0.728304	237
NDUFA2	COX6B1	1.13778	9897	10213	0.911869	8	0.846838	18
RAPGEF3	CHP2	1.13621	5806	2729	0.852024	51	0.839848	71
ATXN3	AQP8	1.13621	6331	3326	0.858342	23	0.620923	1191
FKBP6	EFNA5	1.13542	7613	46	0.887816	33	0.6971	582
SLC16A3	JAK3	1.13386	2855	1053	0.936585	19	0.806166	163
MFSD9	C1orf105	1.13386	7724	9404	0.858489	49	0.718762	283
COPS5	ATP6V0E1	1.1323	831	3533	0.955449	3	0.70688	266
DAZAP2	EIF4G2	1.1323	6142	11081	0.929924	6	0.851943	31
RPH3A	TNF	1.13152	10334	897	0.737295	315	0.856306	78
FTH1	SF3B2	1.13075	3601	6481	0.864565	32	0.715507	304
EDIL3	SLC22A6	1.13075	9281	5779	0.891455	47	0.801269	238
KIF17	PTCRA	1.12997	1795	5965	0.937528	7	0.801986	156
CCT7	IDH3B	1.12997	8172	9486	0.969584	7	0.879482	22
ZNF23	TRIM25	1.1292	265	654	0.913152	19	0.872985	38
NME1	PARK7	1.12842	1031	8415	0.861577	73	0.46559	2393
PARP1	EFNA3	1.12765	292	4186	0.903125	16	0.631222	890
ITGB1	NPTN	1.12612	2552	5310	0.870899	6	0.922882	3
GAPDH	GPX4	1.12535	11717	3589	0.937053	10	0.851918	7
SIVA1	TCEB2	1.12458	8460	8616	0.874183	20	0.611867	450
MT3	MT1A	1.12382	11586	1472	0.876059	4	0.566537	21
PICALM	EIF4G2	1.12229	7178	11081	0.88565	15	0.662969	601
SLC6A4	CHRNB4	1.12077	4216	3253	0.89937	8	0.677217	422
HDLBP	MAGED1	1.12001	1376	10470	1	1	1	1
GYPB	AURKC	1.12001	10358	6594	0.994896	3	0.693315	366
PI4KB	UTP3	1.11925	9616	2862	0.908693	10	0.772155	92
DDOST	RER1	1.11624	8241	10857	0.936818	9	0.745034	180
PSMB2	IGSF9B	1.111	314	3733	0.861462	13	0.712783	152
RPS14	RPL29	1.10952	2176	3346	1	1	0.898584	8
HIST1H2BL	HIST1H2BN	1.10952	5152	5885	1	1	0.838429	2
CDC16	HNRNPA3	1.10952	9760	5476	0.886625	37	0.564489	2504
OR5I1	ACTL8	1.10877	1323	2631	0.876683	31	0.844549	47
PPP1R3A	CYP2C19	1.1073	5102	3723	0.851216	136	0.563224	2036
HTR7	C1orf68	1.10656	4247	1255	0.859941	5	0.841468	22
PSMC2	SHFM1	1.10656	4943	8195	0.896831	16	0.718087	122
SLC25A6	RPS16	1.10582	9788	7541	0.879821	38	0.738989	105
NCR2	OGG1	1.10362	3713	3774	0.862779	107	0.587404	1221
HMX1	DUSP7	1.10289	8931	9310	1	1	0.86428	29
SLC25A4	ARL4C	1.10143	4587	9210	0.88538	58	0.711132	773
AOC2	PCGF1	1.10143	5162	10396	0.875422	60	0.64403	1049
OCA2	ITGB3	1.10143	6313	180	0.874759	37	0.741146	378
XCL2	IGSF9B	1.09997	1372	3733	0.858666	33	0.493815	1859
JMJD6	CXCR2	1.09925	5411	36	0.854045	46	0.643813	765
SYNGR2	ENTPD6	1.0978	4489	9257	0.880811	3	0.768575	123
PSMB3	PSMB1	1.09564	312	451	0.914669	37	0.659925	245
CSNK1A1	ARID5B	1.09564	9553	10991	0.939146	3	0.952388	3
ERGIC3	GPX4	1.0942	9866	3589	0.975846	3	0.705154	59
MYLK	TPM2	1.09348	2589	2093	0.86725	5	0.874651	4
COL4A1	SPARC	1.09276	8750	11402	0.896378	7	0.976232	3
HSPB11	HNRNPC	1.09134	5578	3340	0.947189	3	0.98039	2
ATP6V0B	ATP5J2	1.09062	5709	9507	0.862165	16	0.51196	996
POLR2L	LMAN2	1.08991	5403	6465	0.66689	405	0.865508	76
GLP1R	PARD3	1.08991	5933	8895	0.945538	14	0.647478	1030
COL4A2	COL4A1	1.08991	6182	8750	0.878767	3	0.923485	3
FDPS	SNRPB	1.08991	6828	7916	0.933351	11	0.772958	123
PFN2	MYL12B	1.08849	8291	10515	0.950217	4	0.73138	53
RPL22	RPL10A	1.08778	156	6299	1	1	0.875728	10
PDE2A	JMJD6	1.08778	1721	5411	0.776684	130	0.871092	24
BTF3	RPS4X	1.08566	2257	4255	0.886733	21	0.734864	61
DCI	TALDO1	1.08566	7462	6815	0.933978	5	0.779382	138
TUBA1B	PGK1	1.08496	2058	7170	0.998275	2	0.805026	55
RPL10	RPS2	1.08426	1064	1395	0.997215	2	1	1
TMED10	PUM1	1.08426	5317	9424	0.715187	191	1	1
TPM1	MYLK	1.08426	6303	2589	0.851911	10	0.785662	9
NDUFS8	POLR2L	1.08426	7723	5403	0.952394	13	0.740091	151
NARS	CCT5	1.08355	10567	9773	0.863844	36	0.855121	42
ILF2	CCT3	1.08145	5731	10117	0.998819	2	0.691878	611
SDCBP	RHEB	1.08076	7587	696	0.750349	61	0.869118	18
CNBP	SRP9	1.07936	2583	6489	0.885867	25	0.749089	129
RGS4	EFNA3	1.07867	3897	4186	0.911995	23	0.776198	95
KLF11	MSX1	1.07867	10279	1156	0.891292	35	0.668349	797
PSMB5	ATP5J2	1.07797	7159	9507	0.933878	14	0.597317	351
SUMO1	SUMO2	1.07728	570	10514	0.927264	6	0.58992	302
HLA-DOA	KRT2	1.07728	1561	4233	0.913564	25	0.704988	268
ZCCHC24	COL16A1	1.0759	3927	4759	0.831265	8	0.850006	2
IGFBP5	MSN	1.0759	8105	10114	0.880523	8	0.803923	23
TANC2	FBLN1	1.07383	2129	7508	0.864837	89	0.691429	556
STK38	TMEM109	1.07315	5761	9083	0.992752	2	0.669869	963
TTC3	DDX17	1.07315	8502	4953	0.906978	11	0.956917	7
CELF1	GSTM5	1.07246	4291	294	0.918782	10	0.686087	569
RTEL1	GAS8	1.07246	4971	6004	0.991959	2	0.780423	45
CRABP2	PVT1	1.07246	11079	3709	0.862895	19	0.600709	1354
C9orf125	BTRC	1.07178	2268	8721	0.911537	12	0.822012	101
PDGFB	TFIP11	1.07109	584	10308	0.868482	37	0.786756	154
NDUFS3	COX6B1	1.07109	4855	10213	0.879564	31	0.593613	602
HLA-G	HLA-A	1.06905	9726	10564	0.914606	11	0.748658	141
LRPAP1	CD63	1.06769	5736	6512	0.860627	17	0.812105	28
TMED9	COPE	1.06769	6460	8102	0.856172	10	0.789619	59
YME1L1	CYP3A7	1.06633	8364	2456	1	1	0.794676	101
FCGR2A	ADD2	1.06498	7180	5597	0.749203	61	0.879369	12
ACTB	ACTN1	1.06364	2096	8747	0.683086	101	1	1
PMS2L5	INSL3	1.06296	804	11427	0.865626	25	0.79056	255
PXN	SPTB	1.06296	8099	5583	0.854434	98	0.616579	751
UFD1L	PSMB4	1.06296	11530	2865	0.906332	9	0.638185	449
CDK5R1	RUNX1	1.06229	11519	11501	0.802935	71	0.89029	31
CHRNA3	CLDN9	1.05962	3672	5104	0.850902	115	0.606162	1545
NFKB2	SDCCAG1	1.05829	9720	8651	0.973257	6	0.898931	28
RUSC2	GAS8	1.05762	4781	6004	0.912701	32	0.512713	2007
PRSS53	CELF3	1.05762	9243	4161	0.8574	31	0.812915	46
TMEM59	SCP2	1.05696	8472	6210	0.825578	26	0.930284	10
EFNB1	ARL4C	1.05696	9109	9210	0.877104	51	0.636808	1549
DAZL	CCL15	1.0563	3624	3452	0.926433	14	0.528916	789
GCK	ATP4A	1.05498	7294	3209	0.854707	38	0.633709	1575
GNL1	MUC3A	1.05498	7389	11452	0.811843	71	0.910911	17
ESD	ATP5G3	1.05432	7838	4418	0.860197	61	0.669149	277
HNRNPA1	NCL	1.05366	9578	2344	0.918153	10	0.794201	26
TMED2	SLC30A9	1.053	6480	5562	0.640923	279	0.924803	32
FBLN1	SERPING1	1.053	7507	9160	0.93319	4	0.722151	20
ETFA	HSPD1	1.05234	9861	7213	0.866033	30	0.669268	869
RNF13	SRP9	1.05169	5374	6489	0.853482	10	0.579885	744
SLC22A18AS	FOXI1	1.05169	6912	1410	0.873556	55	0.629818	662
CLU	FERMT2	1.05103	6294	6103	0.903583	9	0.646675	83
NEDD8	NDUFA1	1.05038	731	5711	1	1	0.677659	124
ATXN7L3B	BCAM	1.05038	8868	9469	1	1	0.863516	25
COPB1	YWHAQ	1.04972	3949	10332	0.906724	11	0.789355	125
HTR3A	BTRC	1.04712	11462	8721	0.863899	39	0.669604	988
MBNL1	ITGB1	1.04453	3930	2552	0.897085	39	0.672867	105
LOC100272228	VAPB	1.04389	6571	10276	0.899696	27	0.614973	1169
PRKAR1A	SKP1	1.04324	1168	1059	0.746907	23	0.875847	43
FOXE1	ARTN	1.04324	1276	5458	0.947638	3	0.996768	2
ZNF20	RAD51L3	1.04067	4077	7280	0.869485	21	0.62092	262
HSPA8	EIF3M	1.03812	184	5377	1	1	0.953624	5
RBMS3	PTPRN	1.03748	3266	11629	0.854247	116	0.584151	1310
DDX3X	LDHA	1.03748	9130	10794	0.855066	20	0.868916	17
BAT3	NUMA1	1.03685	3499	3484	1	1	0.623897	726
LRRC23	ADRBK1	1.03495	8858	7908	0.88301	25	0.590477	1256
FMO1	SLC13A2	1.03432	1625	1424	0.917742	19	0.624978	1055
GRIK1	SLC17A7	1.03432	5418	6094	0.946522	21	0.55971	1835
SSR4	PDIA3	1.03432	8090	8427	1	1	1	1
PSMD4	ATP5G3	1.03432	9135	4418	0.893329	12	0.601231	698
ILK	SMTN	1.03369	4955	1648	1	1	0.854815	3
HEBP2	HINT1	1.03369	10766	10	0.88255	3	0.82088	14
GNAT1	MYBPH	1.03243	5629	10349	0.872648	22	0.836694	123
ST13	RRAGA	1.0318	676	4906	1	1	0.814385	84
ATP10A	CBX5	1.0318	9337	5778	0.718249	239	0.87602	63
EDN2	BCL2	1.03117	98	957	0.857462	46	0.796341	192
COL1A2	SPARC	1.03117	2088	11402	0.886182	9	0.899442	11
NAE1	RAN	1.03117	4954	885	0.889381	39	0.632594	978
SF3A2	ELAVL3	1.02992	3279	7972	0.784964	20	1	1
XRCC6	TRIM16	1.02742	2059	8331	0.648464	150	0.958424	9
PPP2R1B	SLC17A7	1.02618	100	6093	0.849088	50	0.89448	30
SLC24A1	INSL3	1.02556	7998	11427	0.947599	3	0.778021	306
ATP6V1E1	SNX3	1.02494	6868	8776	0.95021	10	0.679831	695
HSPE1	SUB1	1.02494	8769	5713	0.861796	41	0.75521	96
PSMD8	NDUFA2	1.02432	2338	9897	0.880837	22	0.677256	240
TACC1	ACTB	1.02432	10182	11707	0.883097	11	0.870142	18
PTPRH	EFNA5	1.02247	856	46	0.916548	15	0.698328	573
TRA@	CHAD	1.02185	1543	3692	0.86244	56	0.661419	643
PAFAH1B1	MAGI1	1.02185	6820	2055	0.862947	20	0.640546	548
CAV1	TPM1	1.02124	5664	6305	0.931361	4	0.838179	12
AP2M1	POLR2L	1.02124	9180	5403	0.901191	22	0.753822	124
FAM168B	PCBP2	1.02124	10836	5308	0.91353	11	0.765299	199
PTGES3	PRKAR1A	1.02063	2302	1168	0.948229	2	0.503722	1572
ATXN10	ATP6V0E1	1.02063	9075	3533	0.934877	13	0.693663	317
FOSL2	IL1RN	1.02063	9629	7096	1	1	0.846715	6
VSNL1	RASGRF1	1.0194	3904	8640	0.942282	8	0.809341	77
HLA-DOB	LOC90586	1.0194	8027	1475	0.938112	13	0.634483	1223
VAPA	NDUFA1	1.0194	8252	5711	0.896664	20	0.587323	337
KLF1	MUC4	1.01879	386	11456	0.923407	24	0.600693	683
KRT37	S100A3	1.01575	1320	9023	0.875197	18	0.739508	478
VDAC1	RAB1A	1.01453	9565	4015	0.926428	3	0.698713	464
HSPA8	HSP90B1	1.01453	9982	11184	0.814262	51	0.885959	13
CACNA1S	KLK13	1.01332	4517	5936	0.871141	70	0.581793	997
CKM	PSMC1	1.01272	2244	11416	0.862182	29	0.54142	1540
C1R	C1S	1.01272	8826	9847	1	1	0.791092	13
C12orf51	SFPQ	1.01032	5637	5767	1	1	0.589439	718
VDR	FGFR1	1.00972	418	5710	0.859757	55	0.784269	246
RPA1	ZFR	1.00972	7941	9956	0.882915	26	0.742551	169
GTF2A2	SNRPG	1.00912	6519	6840	0.878239	20	0.551639	753
KIAA0430	DDX17	1.00673	1749	4953	0.878568	23	0.726499	256
TPM1	ACTG2	1.00673	6304	202	1	1	0.886081	4
GLOD4	PARK7	1.00673	8120	8415	0.89152	23	0.591827	721
CNPY2	PSMB5	1.00614	7435	7159	0.907408	6	0.873291	60
TMCC2	EPHA5	1.00495	6086	640	0.775973	182	0.890727	72
MADCAM1	DUSP7	1.00376	4052	9310	0.930265	8	0.676843	853
2006-09-01	WAS	1.00376	7265	8405	0.860371	83	0.625456	1265
HUS1	WNT10B	1.00376	7629	21	0.89341	39	0.610836	1129
CTBP2	HNRNPM	1.00376	10123	7210	0.867794	10	0.743034	339
CLDN9	MAPKAPK3	1.00317	5105	8658	0.856413	111	0.629908	895
IGFBP4	IGFBP5	1.00199	777	8105	0.892451	13	0.828695	16
LRCH1	C18orf22	1.00199	3701	5826	0.941448	12	0.588461	1528
TKT	EEF2	1.00023	8239	6113	1	1	0.909247	18
SPOP	ILK	0.999058	8838	4955	0.96851	4	0.931727	2
OASL	TEX28	0.998473	4109	1548	0.877779	83	0.766109	418
DNA2	FPR2	0.998473	8333	6601	1	1	0.768325	12
BRD8	BAT1	0.997888	2408	4882	0.895276	19	0.386493	4633
MCL1	ACTG1	0.997888	2857	3788	0.855283	5	0.724866	260
HMMR	TNKS	0.997305	6375	1356	0.814824	148	0.85427	64
POM121L2	ASPHD1	0.996722	1579	5792	0.707726	115	0.866071	14
SLC25A36	FAM120A	0.996722	4411	6540	0.868221	10	0.751393	110
SVIL	MYH11	0.99614	9445	6905	0.867637	3	1	1
VPS26A	SRP9	0.994978	5352	6489	0.853467	13	0.717585	167
NME1	ATP5C1	0.992662	8510	9490	0.881833	18	0.470696	2975
WT1AS	LILRA4	0.990933	720	3241	0.887955	27	0.823648	64
PSMD13	YIF1A	0.990933	2003	4916	0.851256	31	0.796331	101
PAPPA2	CYP11B2	0.989784	8585	2118	0.990681	2	0.667374	518
NRG1	IVL	0.988066	152	5893	0.888099	25	0.711636	585
SIPA1L1	PZP	0.984649	10147	4253	0.853182	93	0.668648	552
SNRNP200	SRSF1	0.984649	10551	5642	0.79912	102	0.916565	12
MTNR1B	ATP4A	0.983515	1310	3209	0.928373	13	0.734531	566
PABPC1	EEF2	0.982949	1763	6113	0.950932	2	0.720555	456
SMAD3	HTR3A	0.98182	459	11462	0.9375	6	0.690741	851
WBP2	UBA1	0.98182	3135	273	0.980009	2	0.89131	11
TYROBP	HLA-DRA	0.981256	7828	6548	1	1	0.706858	5
RAP1B	ITGB1	0.980131	9519	2552	0.76839	28	0.86459	8
STOML2	PSMC1	0.979569	4003	11416	0.925551	31	0.655805	475
HSD17B4	ARF4	0.979008	6151	6111	0.894538	30	0.703189	486
FIG4	AGXT	0.978448	10433	7364	0.881821	15	0.679703	53
ITIH4	GNRH2	0.977889	6706	1262	0.924134	4	0.730329	492
RAB31	MICAL2	0.976771	3072	10188	1	1	0.940489	5
ITSN2	MEF2C	0.976214	5948	7204	0.876768	23	0.651613	892
YTHDC1	UPF3A	0.976214	9275	8565	0.920539	4	0.940728	9
CBX7	ATP2A2	0.975657	6405	9175	0.863355	18	0.764921	22
FDXR	GPR182	0.975657	9695	5955	0.887409	26	0.59726	1543
ALDOA	CAPZB	0.975101	2113	6521	0.862943	19	0.612047	1278
ARHGAP33	XPO1	0.97399	5033	7222	0.936897	10	0.85973	21
RARG	CYP2A7	0.972883	700	565	0.881007	27	0.734279	398
HIST1H2BF	HIST1H2BN	0.972883	1391	5885	0.95804	2	0.645092	17
ANXA5	MYL12A	0.97233	7239	3144	0.872742	9	0.840761	14
DNASE1L3	NCR3	0.971226	7452	7448	0.925237	26	0.444294	4399
MCL1	CEBPB	0.970675	1216	7819	1	1	0.893703	3
CD79A	C16orf80	0.970125	7498	3510	0.891156	12	0.741302	260
GOLGA3	NCOR2	0.969026	4466	8774	0.90301	19	0.521073	2672
PIN4	RBMS3	0.968478	10921	3268	0.96033	2	0.716341	607
VAMP8	ATP6V0B	0.96793	2465	5709	0.782305	9	0.930425	5
SRSF11	XPO1	0.965746	1974	7222	0.918847	7	0.81281	57
MTRF1L	MYF6	0.965746	3756	9065	0.838896	44	0.86262	18
CAPN6	CAMK2G	0.964658	9828	1902	0.881736	82	0.425537	4299
IFNA14	RIMS2	0.963573	25	7636	0.890443	9	0.811125	163
UMOD	RGS6	0.96249	6950	9045	0.894746	20	0.875023	46
KLF7	CHMP2A	0.96087	3843	8779	0.859441	23	0.418541	3019
PAICS	PDCD6	0.96087	8493	7064	0.857788	20	0.545787	2107
RAB3A	ATN1	0.960331	11354	8751	0.870033	55	0.600348	1731
RAD23A	CSNK2B	0.959793	10525	10431	0.865513	26	0.743491	152
DHRS1	LOC90586	0.958183	8541	1475	0.859519	93	0.755497	363
FGF3	HTR3A	0.956578	900	11462	0.903422	8	0.785815	188
NDUFA5	SCP2	0.954979	7923	6210	1	1	0.979841	3
JAK1	OTUD4	0.953385	4481	8229	0.882365	7	0.988946	2
SEC16A	FAM120A	0.952855	4904	6540	0.890527	27	0.647874	570
VCL	PALLD	0.952326	6127	10519	0.816109	3	0.927882	4
MIF	RER1	0.952326	11609	10857	0.58148	581	0.893713	19
HSPA8	FPR2	0.951797	8871	6601	0.860225	68	0.506632	575
RGS10	RPL22	0.950742	2832	156	0.880006	37	0.514961	2413
SRSF5	EIF4G2	0.950742	9806	11081	0.905725	5	0.702729	291
CTAG2	CHMP7	0.949688	3662	4476	0.955014	5	0.79626	147
UPK2	KRT33A	0.949163	2207	1448	0.878325	23	0.742486	437
HSPA8	NACA	0.949163	3482	9125	1	1	0.903416	13
PPAT	HTR3A	0.948113	3964	11462	0.773988	313	0.873311	26
FCGR2B	EFNA3	0.948113	4276	4186	0.971827	4	0.833454	32
GLO1	HBXIP	0.947589	5744	7534	1	1	0.812696	65
RPS20	RPS24	0.946543	2198	2094	0.950282	5	1	1
RAB1A	HNRNPA2B1	0.946021	4016	6177	0.940494	3	0.814216	76
TAPBP	ATP6V0C	0.941865	10499	6502	1	1	0.857385	19
MMP12	LOC100293553	0.939801	489	158	0.884501	42	0.595701	1133
BRMS1	EIF3F	0.939801	6609	2330	0.87355	13	0.566786	1494
KLK3	KLK2	0.939286	849	1159	1	1	1	1
IFT20	DPT	0.939286	4405	7538	0.914867	31	0.757082	319
TREH	HNRNPA0	0.932649	5113	6837	0.879982	27	0.803985	186
FH	UQCRB	0.932143	2300	8842	0.969439	4	0.633817	474
CPS1	IVL	0.932143	4488	5893	0.897413	57	0.612792	1564
DICER1	DDX3X	0.931637	8215	9130	0.890248	17	0.638741	883
LIMK2	CIB1	0.931131	8073	23	0.985245	3	0.59229	766
E2F4	CA5BP	0.930626	763	5203	0.637082	1538	0.862842	35
LARP4B	HSP90AB1	0.929115	2340	165	0.854687	19	0.652138	594
KDM5A	TRIM58	0.928612	6507	6233	0.912072	6	0.669854	306
TPPP	ABCD4	0.927609	6963	8557	0.858745	35	0.625278	935
C4orf10	NRXN1	0.926107	10704	8661	0.913197	5	0.763453	243
IBSP	TTLL5	0.925608	4722	1284	0.85688	89	0.534083	2482
COL11A2	ZNF143	0.925109	30	9607	0.871876	48	0.675203	855
GPR15	MAGEA11	0.925109	1322	4187	0.85066	99	0.744862	355
IL10	RRM2	0.924113	558	6433	0.87762	15	0.891426	26
TRAM1	FNTA	0.924113	4402	506	0.863119	59	0.517555	1265
GTF2H5	PSMA4	0.923119	8595	455	0.855859	87	0.53665	996
HTR2A	RNPS1	0.922127	5057	5728	0.879137	32	0.759992	129
VENTX	ARVCF	0.921632	7278	2452	0.927031	8	0.681939	951
CD4	INSL3	0.921137	150	11427	0.898864	23	0.700723	759
HERPUD1	CD46	0.920643	9120	7902	0.914704	6	0.798679	18
KLHL25	CSTB	0.92015	8739	5379	0.902816	17	0.577293	1401
CBX6	ILK	0.918181	8954	4955	1	1	0.840085	8
C8G	DNAJA3	0.917691	5108	6067	0.796565	124	0.880339	21
ARF3	OS9	0.9172	8752	6504	0.87438	14	0.629206	568
CIITA	GRPR	0.916711	5183	2190	0.870666	36	0.629797	945
IDH1	TMED10	0.916221	8463	5673	0.942098	15	0.652487	211
AKAP4	OR10H3	0.914757	6593	1274	0.854716	57	0.769375	403
SERP1	ARF4	0.91427	6544	6111	0.878332	26	0.729914	314
AHCYL1	AP3D1	0.913783	4398	5714	0.879069	40	0.845992	57
RPA1	PSMD11	0.913297	388	196	0.924464	2	0.643825	150
CALM1	PPP2CB	0.912811	10474	11637	1	1	0.990571	2
MTMR7	WNT10B	0.912326	4166	21	0.859592	86	0.565753	1626
COX8A	POLR2L	0.911842	7559	5403	0.970372	3	0.790631	63
IGFBP5	MSN	0.911358	402	10114	0.889473	4	0.673398	236
RPL41	RPL36A	0.910874	2225	10483	0.923599	6	0.696159	35
TOMM70A	STARD7	0.910391	2595	10614	0.857979	45	0.68938	408
CARD10	ALAD	0.910391	11112	4125	0.887508	38	0.680016	1371
IKZF1	DPT	0.909427	11551	7538	0.923919	11	0.605148	1540
MFNG	MYBPH	0.908945	10828	10349	0.866282	79	0.77384	353
PSEN1	SPG11	0.907504	11373	9961	0.858979	12	0.635535	1264
PTPRK	FBXO9	0.907024	495	8431	1	1	0.810273	86
RRP1B	PTBP1	0.906067	1681	9938	0.86666	3	0.689945	606
CDH6	GPR18	0.905111	658	1194	0.873452	14	0.847847	13
KLF6	MCL1	0.905111	6535	2857	0.903162	4	0.640667	321
HNRNPR	PGK1	0.905111	9177	7170	0.944183	7	0.616663	772
SLC18A3	CDH16	0.904634	1483	4101	0.918653	7	0.677949	654
NDUFB7	LSM7	0.904158	5336	6358	0.953365	4	0.616724	651
ARHGEF7	CLSTN1	0.904158	10169	10806	0.978435	2	0.747392	65
IER2	MCL1	0.903207	5641	1216	1	1	0.97488	2
PLD2	GCK	0.902257	10706	7294	0.922949	15	0.764428	276
SRSF3	BRD8	0.90131	9810	2406	0.868006	29	0.58835	1853
COX7C	SSBP1	0.900837	4004	8523	0.652761	101	0.895327	17
CTBP1	SNRNP200	0.900837	10628	10551	0.96137	2	0.960437	8
SFTPB	MAPK14	0.900364	3082	708	0.93077	9	0.577949	1500
PVALB	CYP3A7	0.899892	7107	2456	0.854722	63	0.616682	1056
PRAMEF12	KCNMA1	0.899421	2789	5967	0.899379	25	0.718215	711
POM121	NCOR2	0.89895	9532	8774	0.940685	7	0.6826	715
TCF25	RRP1B	0.89895	10589	1681	0.757391	49	0.970082	2
MGRN1	TSC2	0.89707	2024	8264	0.860961	58	0.905316	17
GRIK5	SLC30A3	0.896602	4510	4079	0.868355	20	0.608541	924
ITM2B	PTGES3	0.895666	10619	2302	0.669315	155	0.891774	5
CALU	PGK1	0.894266	6847	7170	0.888772	32	0.597645	967
GSTTP1	CYP11A1	0.894266	5122	6700	0.956571	2	0.695156	535
KCND3	SERPINA4	0.89287	1401	1904	0.87547	20	0.539532	2442
GINS1	RHCE	0.89287	9066	1744	0.89146	14	0.598456	1010
ATF3	BTG2	0.891942	1225	6158	0.892894	3	0.744752	9
DPF1	PRSS53	0.891016	5926	9243	0.907242	20	0.717481	341
KLF9	CEBPB	0.890092	9570	7819	1	1	0.727054	7
RBM6	HCFC1	0.890092	10211	7393	0.873236	12	0.650919	1136
PTTG1	EIF4A3	0.888709	9768	7512	0.875135	43	0.806592	179
TNFAIP6	SP140	0.886413	378	10045	0.88625	44	0.619385	1580
CCND1	FAM127A	0.88095	1069	3515	0.895349	4	0.778667	89
XPC	SSRP1	0.880498	918	7231	0.777294	172	0.973134	2
NR4A1	KLF6	0.879144	1219	6535	0.807085	12	0.962237	2
RAPGEF1	ARHGAP33	0.879144	5782	5034	0.881856	13	0.598582	899
CDK13	RAB33A	0.878243	11114	207	0.952358	3	0.81726	176
IL9R	THRA	0.877794	11363	320	0.899489	41	0.74476	897
CPB2	PIK3R3	0.876896	6677	4100	0.785759	58	0.868525	22
BRD3	NUMA1	0.876896	7428	3484	1	1	0.81072	25
SEPW1	GUK1	0.876448	9099	11619	0.872691	4	1	1
CNIH	VPS26A	0.874659	2548	5352	0.930793	7	0.787372	54
LEPROT	NDUFB8	0.872878	3492	2521	0.854412	66	0.741075	201
TGFBI	SPARC	0.87199	391	11402	0.858943	27	0.586638	934
FUCA1	TMED10	0.871103	11108	5673	0.948735	3	0.571652	576
BBS9	MYH2	0.868455	7042	8538	0.922761	3	0.623028	608
SAP18	MDH1	0.864947	3518	6134	1	1	1	1
STX16	CSPG4	0.864947	10222	114	0.824278	191	0.864074	21
ABCA2	ACACB	0.864075	1558	1398	0.873299	19	0.598188	1826
MAST1	RAN	0.862769	810	8161	0.852727	40	0.560973	1702
KATNB1	PDE1C	0.862769	10309	2179	0.73713	127	0.870181	11
CPSF1	UBR4	0.862334	2843	3519	0.933677	6	0.687495	379
BAG1	RRAGA	0.862334	4404	4906	0.883925	25	0.686635	587
IGFBP2	RTN4	0.8619	9778	1403	0.850498	41	0.780678	184
MXRA7	DSTN	0.861467	10593	7847	0.945758	2	0.804664	19
UBE2G2	MGRN1	0.861033	2025	2024	0.876551	6	0.788728	172
KIAA0907	FOXJ3	0.861033	3542	4754	0.869182	9	0.693836	651
KCTD20	OGG1	0.859736	4603	3775	0.942515	10	0.633244	876
IMP4	POLR2L	0.859305	7741	5403	0.850735	45	0.337114	4851
LPAR4	SLC22A6	0.858874	5808	5779	0.899792	27	0.681435	1086
FEV	HNF1B	0.858013	1519	7967	0.77734	101	0.895767	6
RPS6KA2	GOLGA3	0.857583	3027	4466	0.74118	141	0.877259	33
TMSB4X	ISCU	0.855867	1422	8598	0.889782	6	0.643227	804
OCRL	FAM168B	0.854585	10554	10836	1	2	0.652045	756
NDUFAB1	MDH1	0.84907	4887	6134	1	1	0.8209	6
RNF4	UFD1L	0.84907	5340	11530	0.865822	46	0.532293	2583
RPS27	RPL36A	0.848649	2496	10483	1	1	0.911226	6
DBI	SORD	0.847807	7184	8214	0.899013	7	0.755597	17
SH3BGRL	SPARCL1	0.846548	9104	6152	0.949623	5	0.926589	3
KLK10	PRKACA	0.845292	6350	11304	0.933741	14	0.802	151
RDH11	KLK2	0.843206	10503	1159	0.957155	2	0.742995	3
LAMP1	PTBP1	0.841544	9143	9938	0.941193	5	0.840298	48
PLK4	RBMS3	0.839063	11685	3268	0.873458	51	0.570839	2213
PI4K2A	LOC100293553	0.836186	3554	158	0.871893	8	0.546303	1746
GOLGA2	EIF4G1	0.835777	5024	2586	0.978059	5	0.494996	88
CBX2	VAPB	0.832921	1390	10276	0.874182	25	0.59108	1469
UNC50	ATP6V0E1	0.832108	8854	3533	0.87458	68	0.519892	2150
SEC22B	SUMO1	0.830892	10902	570	1	1	0.655672	337
LAMB4	RAF1	0.829679	1464	8193	0.889296	43	0.545241	1814
FOS	IER2	0.829275	962	5641	0.890384	5	0.781637	6
PGM1	FAM127A	0.828872	2002	3515	0.897177	7	0.804749	65
CEBPZ	TRA2B	0.828066	1985	417	0.876135	60	0.619437	1476
SUMO3	SNRPB	0.825659	8189	7917	0.878305	10	0.681622	140
RPS4Y1	RPL32	0.825659	10542	2061	0.884071	13	0.730768	34
HSD17B10	PSMB5	0.824859	10121	7159	0.910033	24	0.38566	4950
CSE1L	PGK1	0.818513	8255	7170	0.898403	6	0.471685	2743
STXBP5L	ECRP	0.817726	3761	1333	0.872742	18	0.684889	1226
AP2A2	SF3A2	0.815765	2018	6961	0.9022	10	0.916072	5
PSME2	NPC2	0.815374	10502	8761	0.845471	68	0.880938	9
FOSB	ATF3	0.814983	6192	1225	1	1	0.557646	28
OBSL1	RBM6	0.813812	5343	10210	0.936144	3	0.849748	48
RXRG	CSPG4	0.812256	53	114	0.890841	4	1	1
HIF1A	DICER1	0.810319	43	8215	0.900985	36	0.812189	94
SH3BP2	CYP2A7	0.80839	308	565	0.87397	6	0.650391	1043
IGFBP2	PPP2R1A	0.807236	781	11635	0.908581	5	0.658345	10
RPL37A	RPL36A	0.807236	1770	10483	0.873302	7	0.796711	11
SLC25A6	EIF3D	0.806852	9789	4888	0.792463	74	0.898616	29
SOS1	IL4	0.806086	1238	585	1	1	0.913141	13
GNG5	RABGGTB	0.806086	4863	7196	0.803969	118	0.90632	14
GPR126	SCAND2	0.805703	5563	5038	0.871032	11	0.405075	4216
COL6A3	COL4A1	0.80532	7556	8750	0.962102	5	0.694738	71
C22orf9	PCDH9	0.803794	8848	8889	0.856999	20	0.588607	1250
LGR5	ARID4B	0.803032	10405	9842	0.875591	19	0.632896	998
CD96	CCL15	0.802652	4562	3452	0.86528	78	0.63023	186
ABCA2	MGRN1	0.801135	7780	2024	0.858787	42	0.421423	4543
PSME2	PSMB1	0.800756	188	451	0.885746	9	0.62585	392
PAR5	NF2	0.799622	5076	940	0.900753	22	0.371387	3551
SNTB1	PKLR	0.799622	6580	6583	0.873697	31	0.527025	2309
THRB	FGD1	0.798491	1099	7673	0.865483	36	0.633294	1775
RPS9	RPL8	0.798115	1382	1377	0.874429	13	0.789569	17
AMD1	PPAP2A	0.796238	1201	4403	0.87811	17	0.477518	2849
PSMB7	NDUFAB1	0.796238	8497	4887	1	1	0.841138	23
AEBP1	COL4A2	0.794369	8506	6182	0.898224	5	0.676884	70
CHIT1	CYP11A1	0.793624	6569	6700	0.850335	83	0.813943	91
MEGF6	ACHE	0.793624	9405	4976	0.859535	45	0.513574	1316
KLC1	FAM127A	0.791395	8494	3515	0.89353	14	0.66398	480
RAB9A	HINT1	0.791025	9018	10	1	1	0.515516	756
ETFB	POLR2G	0.789915	6393	9133	0.664024	1017	1	1
PADI2	SDHA	0.788809	5238	4433	0.906916	40	0.529242	2326
EID1	MDH1	0.788809	6458	6134	0.921418	4	0.662811	61
RDBP	IDH3B	0.787705	10720	9487	0.951703	7	0.400253	3499
ZNF638	CTBP2	0.784776	2426	10123	0.876798	48	0.506127	3203
C1QB	HLA-DPA1	0.782591	8246	8284	0.937879	4	0.567502	792
RRP9	SLC18A3	0.781141	1699	1483	0.779861	204	0.921665	6
ZFP36	FOSB	0.780779	9801	6192	0.415145	1042	0.892543	9
LAMP2	TMEM59	0.780056	7865	8472	0.99578	2	0.746577	84
CALM1	RARG	0.779334	10606	700	0.913293	18	0.646174	1383
PSMB10	CD63	0.777894	7960	6512	0.998377	2	0.522523	1680
BNIP3	TMEM59	0.777176	7491	8472	0.859797	11	0.451728	1562
MRPL28	GUK1	0.772892	560	11619	0.892176	4	0.763426	23
RBM9	MMP15	0.770412	9623	628	0.863551	127	0.521641	2429
GPR19	HTR1E	0.768649	3679	3287	0.869747	57	0.538025	2334
PPP1R15A	FOSB	0.768297	6537	6192	0.883817	2	0.653476	41
UBE3A	INSL3	0.765842	199	11427	0.904432	8	0.682977	929
CSF2	NRP2	0.761666	407	3512	0.876238	13	0.744128	180
HSF1	NCOR2	0.757873	9568	8774	0.887067	4	0.439778	3934
ATP5I	NDUFAB1	0.756502	8202	4887	1	1	0.775059	53
ZNHIT1	POLR2J	0.754112	8068	493	0.877097	15	0.656408	103
BTF3	RPL38	0.751397	4649	3729	1	1	0.928841	9
PCYT1B	MLLT1	0.751059	5134	2166	0.851294	56	0.784245	137
SHH	SRPK3	0.750383	1557	6639	0.881141	5	0.677865	730
EEF1B2	RPL34	0.750383	5311	3332	0.916597	10	0.689741	44
SGSM2	SUGP2	0.747356	5674	2013	0.942288	2	0.640297	263
CCR3	PCDHA3	0.744682	2808	2146	0.92822	13	0.769009	99
ITGB1	PDE4A	0.744349	1107	11397	0.975089	5	0.81363	147
HSPG2	COL6A2	0.742356	2587	4409	0.884543	17	0.572225	96
CEBPD	NAMPT	0.740703	57	3508	0.432464	240	1	1
PTPRD	RARG	0.739055	9885	700	0.999367	2	0.881007	29
LSM7	HAX1	0.738726	6359	9185	0.930449	10	0.580323	1348
CRKL	CAPNS1	0.737414	3212	5683	0.91795	14	0.568948	2013
NUCB1	ACADVL	0.737086	10159	7839	0.973951	5	0.73776	182
DOT1L	CYP2A7	0.73285	9878	565	0.894516	20	0.698091	626
CALD1	WWTR1	0.73285	11036	3534	0.855362	10	0.791121	26
SERPINB13	GRIK2	0.732526	1407	8965	0.873455	10	0.38705	4370
RPL13	RPS28	0.732202	1380	9183	0.657283	96	0.964233	3
PSMD7	ATP5O	0.728014	9636	6538	0.879331	30	0.698876	495
ZNF384	XPO7	0.727693	8103	10165	0.918509	4	0.663594	203
FBN1	SPARC	0.727373	2289	11402	0.948979	2	0.735172	96
TSPYL2	ABL1	0.727373	9537	670	0.818691	11	0.921129	5
CLDN18	NCDN	0.726733	7709	7774	0.857982	13	0.619303	1213
MBTPS1	FAM38A	0.726094	6474	6784	0.856186	15	0.610572	477
BGN	NOTCH3	0.724819	7603	8201	0.842316	3	0.987841	2
RGS2	PRNP	0.724183	7194	5701	1	1	0.752073	27
FCGRT	PPP2R1A	0.721016	1324	11635	1	1	1	1
ETV1	KCNN1	0.719756	6564	7676	0.851612	18	0.505682	2159
PTRF	TLN1	0.718813	3943	1959	0.67831	27	0.89708	12
AKT1	PPP2R1A	0.716622	575	11635	1	1	0.857147	3
PITPNM1	DUT	0.715997	7763	7833	0.921092	8	0.430415	3879
H1FX	PPP2R1A	0.715374	1716	11635	0.946052	2	0.588698	24
MFGE8	IGFBP4	0.715063	4027	9166	0.898717	12	0.908117	5
CLTCL1	HNF1B	0.711344	3032	3299	0.98134	4	0.617751	1239
LRRFIP1	EIF3I	0.711036	10637	680	1	1	1	1
NDUFS7	PPP2R1A	0.710728	1484	11635	1	1	0.628862	16
BMPR1B	MYCL1	0.708883	4620	3318	0.921316	21	0.674052	279
EPOR	TNFRSF4	0.707046	95	4521	0.869738	33	0.588771	1828
ITPA	COPE	0.698278	5364	8102	0.893153	6	0.48207	2957
NDUFB3	SNRPE	0.697381	8422	8132	0.992897	2	0.515511	415
INPP5D	ARHGAP4	0.694701	769	9038	0.921989	9	0.572348	2846
ABCD3	LAPTM4A	0.69086	6547	8459	0.919354	14	0.546243	2075
FUT1	COL6A1	0.690566	9696	10664	0.808631	61	0.879615	23
CEACAM5	PAX4	0.689978	1334	1571	0.850714	41	0.523477	2568
ARL2BP	TCEAL4	0.689098	2905	2038	0.945477	4	0.722195	49
COL1A2	SPARC	0.685597	2087	11402	0.940088	5	0.740213	89
MUC5B	RGS12	0.685597	10678	6902	0.962554	2	0.872346	21
TUBGCP2	NDUFS8	0.684726	9295	7723	0.89885	9	0.662498	1153
KLK3	KLK2	0.678965	10136	1159	0.930831	2	0.810386	2
UTF1	SYN1	0.676968	1298	2654	0.96069	5	0.535857	22
SPTAN1	TLN1	0.676968	3495	1959	1	1	0.986468	2
SIK1	CEBPB	0.675546	3136	7819	0.867844	8	0.543243	64
FLNA	GAS6	0.675262	2498	607	0.893232	3	0.783783	15
PCP4	TPM1	0.673564	7071	6305	1	1	0.570543	69
TAX1BP3	MYH9	0.673564	8832	9124	1	1	0.844662	15
FN1	ACTB	0.671872	1246	11711	0.972825	2	0.548582	1160
ACOT13	NDUFA2	0.671872	10390	9897	0.919496	7	0.459794	2307
TNPO1	ZMYND11	0.670749	9817	3524	0.850719	57	0.562433	2682
MT1X	MT1H	0.666282	8556	8986	0.892901	20	0.549814	14
ZNF79	CYP2C18	0.663238	5064	483	0.99644	2	0.803713	118
TMBIM6	GDI2	0.660217	3642	11498	1	1	1	1
CYP2A13	SCAMP5	0.658032	563	7041	0.602735	11	0.928046	6
TMPRSS2	KLK3	0.657488	4595	522	1	1	0.784439	11
ZC3H7B	THBS1	0.657216	4735	11582	0.877447	24	0.791019	86
MCM3AP	SUGP2	0.656944	9822	2013	0.956945	5	0.49841	1490
RAB3GAP1	RPS6KB2	0.652352	3114	10687	0.93736	4	0.917071	7
CD7	PVR	0.651547	11492	2450	0.870025	12	0.652576	793
TUSC3	GLOD4	0.651278	6364	8120	0.768205	37	0.861164	53
MAP4	GAS6	0.651011	1183	607	0.90142	4	0.557207	271
FLNC	MYH11	0.648075	4920	6905	0.878828	4	0.607817	27
LMO4	LGALS1	0.646482	457	3111	0.887033	8	0.559118	1016
ATP5I	NDUFAB1	0.646482	8203	4887	0.976618	3	0.692592	132
BASP1	C1D	0.646217	2361	9167	0.871551	10	0.728747	43
FAM8A1	ST13	0.644631	7785	676	0.856203	51	0.66297	916
IL12RB1	NPY2R	0.642789	72	3214	0.946939	9	0.897074	20
RRAS2	NDUFAB1	0.642001	2570	4887	0.875816	9	0.618377	305
MINK1	SRSF3	0.637568	9215	4790	0.854381	22	0.541805	442
NOVA1	ITGB7	0.63705	905	1067	0.88087	25	0.603791	1539
CRYAB	FHL1	0.633438	2032	2296	0.875671	8	0.723678	17
TBL1X	PGF	0.633182	2309	11512	0.890097	21	0.718722	488
NME3	H1FX	0.632925	1027	1716	0.978891	2	0.924892	3
SMARCD3	GSTP1	0.629349	11198	11546	0.863928	22	0.756071	73
SFRS12	SRSF11	0.629095	5579	1974	0.92546	2	0.799698	63
SLC1A5	P4HB	0.627319	11074	11419	0.851078	6	0.685462	174
UBC	CTNNB1	0.62656	372	10120	0.934669	9	0.581431	595
MYL6	COX7A1	0.625803	3646	8470	1	1	0.735335	15
MYO1C	CTSL1	0.625299	2555	6890	0.883444	5	0.542163	2900
BST2	LGALS1	0.624796	8498	3111	0.895196	13	0.555187	1081
EGR2	EGR3	0.623038	7349	9731	0.860321	2	0.870343	5
NFAT5	DNA2	0.622788	1281	8333	0.963167	7	0.887835	5
ATRX	CBX1	0.619546	8581	6808	0.946647	3	0.550018	2747
PPT2	NCK2	0.61781	7586	2725	0.851784	15	0.607656	1071
TH	UBOX5	0.617316	2081	4752	0.892863	26	0.674357	629
RBPMS	COL6A1	0.61559	7529	8174	0.89246	4	0.76153	46
RBPMS	COL6A1	0.614607	282	8174	0.908853	3	0.668338	111
PTP4A1	ATP13A3	0.613871	11559	4462	0.916386	4	0.492412	3100
IER3	BTG2	0.613381	242	6158	0.850007	7	0.573629	34
DMTF1	MACF1	0.613136	11102	8157	0.852447	8	0.452851	1722
CETN2	COX7A1	0.612892	7872	8470	0.919661	10	0.651919	41
ADRA2A	MUC5B	0.611184	1203	10678	0.932939	4	0.725482	102
PSIP1	TCEAL4	0.609726	8664	2038	0.931321	3	0.739223	42
PPP1R3D	C1orf68	0.608998	8390	1255	0.951757	11	0.494629	2468
SCN8A	ST8SIA5	0.608756	5095	2668	0.900307	28	0.665433	487
TNNT2	FGF18	0.607307	8243	10893	0.904434	9	0.472069	3226
CCL2	CEBPD	0.602511	11591	57	1	1	0.580208	18
ALDH6A1	PPM1H	0.600608	2428	3058	0.87117	4	0.432274	118
SRD5A1	SAP18	0.600608	11324	10596	0.869434	43	0.656675	934
APCS	XPO7	0.598478	8338	10165	0.853762	68	0.483396	2446
IL1B	RNF19B	0.598478	8819	6090	1	1	1	1
RDX	SERINC1	0.596124	4491	3140	1	1	0.735129	86
ALB	CXCR3	0.594952	3645	3722	0.85266	75	0.469802	3560
ARL6IP5	TMEM59	0.593317	8527	8472	0.976902	2	0.544138	539
NDUFA9	HAX1	0.59192	5748	9185	0.869268	15	0.374294	4279
BCAP29	BAK1	0.590992	8013	11562	0.929896	38	0.713797	404
GAS6	DAPK3	0.589142	608	3561	0.739582	15	1	1
RGS9	NKX2-8	0.587989	4704	3792	1	1	0.662704	391
2008-09-01	YWHAB	0.585466	7547	2102	0.866083	33	0.638106	835
IGFBP6	LGALS1	0.584552	776	3111	1	1	0.629682	332
PKIG	MXRA7	0.582731	3999	10593	0.999379	2	0.91577	7
KANK1	PDZRN3	0.581144	6728	2946	0.852937	19	0.747846	168
BTBD3	CRIM1	0.579337	7247	10271	0.944689	7	0.84799	47
TRIM37	ZNF146	0.574857	2818	6439	0.968296	8	0.396528	3648
CCL2	CEBPD	0.573078	3998	57	1	1	0.489183	69
KRT15	KRT5	0.572635	7077	11347	1	1	0.66541	155
PABPN1	PPP2R1A	0.572192	8488	11635	0.884528	4	0.447604	87
SMARCD3	GSTP1	0.57197	2319	11546	0.930566	7	0.676187	307
RAC2	NCF4	0.571749	2485	8341	1	1	0.573496	841
CRADD	NSL1	0.569984	216	10649	0.853927	20	0.46686	1797
PTPRM	TMPRSS6	0.56757	1708	3716	0.892015	12	0.75228	269
PDGFRB	MAP4	0.565823	812	1184	0.929194	6	0.422211	3993
PCOLCE	COL1A2	0.564083	1460	2088	0.999535	2	0.549301	2055
DIP2C	SPOP	0.553801	3107	8838	0.944655	8	0.541003	1431
ITGA7	PTRF	0.551692	6403	3943	0.896118	5	0.381888	1117
RBMS1	ATP2A2	0.551062	3098	9175	0.851093	52	0.501148	1394
PCYT2	FDXR	0.551062	3886	9695	0.851499	13	0.590496	2432
NECAB3	FAAH	0.547715	10625	4375	0.974501	2	1	1
PDGFRB	GAS6	0.545016	6501	608	0.869491	6	0.665586	53
AR	PURA	0.5409	587	10658	0.792674	10	0.85308	15
RAP1A	SH3BGRL	0.5409	892	9104	1	1	0.54606	1998
JUND	FLNA	0.539469	10793	2498	0.858297	4	0.644851	32
RBBP4	ERBB2	0.53179	322	948	0.748949	13	0.859854	29
EEF1A1	RPL9	0.53139	293	5896	0.872419	3	0.613119	398
MAP2	SCAMP5	0.530392	1162	7041	0.625852	9	0.868072	10
USP12	ATP6V0B	0.529993	4410	5709	0.904577	11	0.291436	5568
AQP3	AMD1	0.529595	8668	6207	0.948441	3	0.77505	62
LDLR	BHLHE40	0.524455	2597	10132	0.934892	7	0.768235	19
ACPP	RDH11	0.520545	1992	10503	0.951819	2	0.906606	3
PKMYT1	HIST1H1A	0.511699	6741	2780	0.670461	239	0.922266	22
MPHOSPH9	ASCL1	0.51056	10052	9895	0.856744	84	0.45251	3602
HIST1H2BE	HIST1H2BC	0.508669	1392	2705	0.898073	2	0.900912	2
IFITM1	HLA-DPB1	0.507727	11406	7572	0.919977	3	0.464253	129
PGM3	E2F4	0.503794	2488	740	0.854613	40	0.714062	473
FKBP8	AGPAT2	0.503421	10191	2580	0.888888	8	0.679	177
S100A10	LITAF	0.503235	8754	6534	0.977064	4	0.670911	939
CAMK2G	KANK1	0.499532	8804	6728	0.831689	16	0.879652	12
NKX2-1	CACNA2D2	0.495681	3419	7298	0.773285	219	0.862002	72
DHPS	RANGAP1	0.494952	7215	1946	0.957669	2	0.560318	6
TES	SYNM	0.493861	1929	8939	0.933951	7	0.235917	5500
COL4A4	STATH	0.485596	5079	9069	0.860736	90	0.750506	471
ACPP	RDH11	0.482763	11351	10503	0.880316	4	0.809003	4
MAPT	LHX2	0.477506	144	9880	0.8669	8	0.733365	461
CCT4	KPNB1	0.474905	2348	10524	0.871832	25	0.792938	11
AKIRIN2	PTPN11	0.471807	3877	916	0.746859	195	0.888314	19
SST	PVR	0.470438	433	2450	0.855363	22	0.417514	4669
TREX1	NR2F6	0.470096	4297	10629	1	1	1	1
CDK19	AIM1	0.468733	8833	1910	0.863107	18	0.266168	3011
IGJ	IGL@	0.464843	6515	2976	1	1	0.56748	2
DST	KRT5	0.464338	9664	11347	1	1	1	1
RWDD3	SEC62	0.459827	3439	11662	0.875666	25	0.302215	6084
ZEB1	PPP1R12B	0.456685	3137	10468	0.862515	14	0.477546	318
ALOX15B	ANPEP	0.455206	6928	8801	0.860098	5	0.274167	552
PDLIM7	PLEC	0.45455	8925	7502	1	1	0.929311	2
PHF1	PEA15	0.452916	9799	2046	0.931068	9	0.520908	122
ARAP1	NFATC4	0.452102	3832	6870	0.969901	3	0.447008	1907
GNB3	RNFT2	0.446772	697	8894	1	1	0.796805	13
MAOB	FERMT2	0.442943	7121	6103	0.887273	8	0.666501	72
EEF1A1	RPS27	0.442467	10225	2496	1	1	0.480178	270
KRT13	SERPINB5	0.441992	6395	11578	0.452334	9	0.940766	3
SKI	SOX3	0.441359	965	9883	0.886763	11	0.656014	160
SYNPO	MEG3	0.440412	5977	8465	0.604388	15	0.855562	5
HLA-F	IFITM1	0.439625	6918	11406	0.833885	3	1	1
MXRA8	STEAP1	0.439153	4810	9656	0.886936	9	0.418713	467
WFDC2	COL4A6	0.431073	3591	9316	0.853988	14	0.803227	13
CRYZ	SH3BGRL	0.430613	7386	9104	0.879928	17	0.554855	1844
DCUN1D4	PSIP1	0.421967	4637	8664	0.851783	5	0.314764	5249
ABL1	BAT2	0.417498	671	3571	0.998402	2	1	1
BIN1	SMARCD3	0.411042	11201	11198	0.884025	8	0.709809	434
MED24	ATXN2L	0.409301	3912	10871	0.927167	5	0.401649	4634
NR4A3	KLF10	0.404842	956	1165	0.874762	5	0.566374	75
DCTN1	UBE2M	0.398468	5700	3444	1	1	0.744616	4
EHMT2	INPPL1	0.397346	5743	6123	1	1	0.819121	9
RAB21	EID1	0.390692	3028	6458	0.876723	12	0.569323	604
HIST1H2AL	HIST1H2BF	0.390555	3785	1391	0.933066	3	0.610915	22
PCF11	ZDHHC17	0.389732	10967	5524	0.807956	8	0.854007	3
C18orf10	UROS	0.389185	3127	6175	0.850538	3	0.469664	4559
SLIT2	COL1A2	0.383892	9024	2088	0.86462	14	0.528011	2449
SYK	TNC	0.383085	11286	11423	0.874472	11	0.612071	709
SLC22A5	VIPR1	0.378148	1881	3429	0.888903	4	0.488313	131
DYNC2LI1	MED12	0.378148	6703	10331	0.91078	14	0.642755	1445
AHR	TSC22D2	0.378148	9868	11085	0.942592	3	0.71841	64
FAM3A	POLDIP3	0.370937	7523	3527	0.871609	4	0.728048	174
CD59	FKBP9	0.369383	8603	8212	1	1	1	1
COL1A1	GRINA	0.368738	5061	5360	0.988119	2	0.944045	2
BRF1	CNOT3	0.364637	422	7777	1	1	1	1
ECM2	RBP1	0.363874	9062	8089	1	1	0.32944	1851
CCL5	CXCR4	0.355339	410	11381	1	1	0.878237	5
ARHGEF4	GABBR1	0.354473	6050	2376	0.88779	5	0.370454	3543
ADRA2C	FCGBP	0.348591	4130	8456	0.842786	22	0.890045	5
ACVRL1	RAC3	0.347621	2464	9341	0.86597	17	0.5284	2006
STAT6	CNP	0.339012	11561	11346	0.787555	3	0.889062	2
ARHGEF16	THBS3	0.338894	283	2423	0.993059	2	0.671998	303
SLC31A2	KIF21B	0.337364	4355	2399	0.881393	18	0.524053	3626
ATP6V1H	COL4A3	0.330508	3407	3248	0.922182	6	0.380223	1933
STAT1	SERBP1	0.325601	11722	9793	0.899001	5	0.739912	173
GREB1	VIPR1	0.324809	8325	3429	0.86086	6	0.661135	24
CD247	GZMK	0.319319	6584	5820	1	1	0.7559	3
CREM	C17orf91	0.314797	1862	4815	0.866235	2	1	1
NFKB2	DLGAP4	0.307007	9719	10465	0.945099	2	0.607903	28
S100A8	CXCL1	0.301604	10427	10237	0.955388	3	0.702171	16
C11orf51	CLTB	0.298053	5279	8725	0.658444	9	0.891762	4
RBL2	MTOR	0.29403	1032	1206	0.906788	13	0.532262	149
MSMB	KLK3	0.287941	1944	10136	0.953142	3	0.50812	79
CCL2	RNF19B	0.28774	11590	6090	1	1	0.741909	9
DTX2	PLXNB1	0.285141	7457	3446	0.837235	4	1	1
CDK5	DPM2	0.279226	9899	8178	0.979444	2	0.811197	2
RLN2	RLN1	0.278154	1565	4663	1	1	1	1
KLK3	MSMB	0.276892	848	1944	0.874031	7	1	1
KIAA0368	ADSS	0.276215	4037	2878	0.877426	2	0.690308	97
JAM3	RBPMS	0.275443	2280	7527	0.872638	4	0.410715	841
